# Supplementary material for: Single-Cell Transcriptional Profiling and Gene Regulatory Network Modeling in Tg2576 Mice Reveal Gender-Dependent Molecular Features Preceding Alzheimer-Like Pathologies
Source: Mol Neurobiol. 2022 Aug 18;61(2):541–66. doi: 10.1007/s12035-022-02985-2 (PMC10861719; doi:10.1007/s12035-022-02985-2)
Supplement: Supplementary file 2 — Supplementary file2 (XLSX 130 KB) [file 12035_2022_2985_MOESM2_ESM.xlsx]

## Sheet: TableS1_clusters_and_marker_gen
Gene name	P-value	avg. logFC	pct.1	pct.2	adj. P-value	Cell-type cluster
Ctss	0	1.307	0.972	0.118	0	microglial cells
Hexb	0	1.19611	0.963	0.14	0	microglial cells
Cx3cr1	0	1.12479	0.947	0.072	0	microglial cells
Cst3	0	1.07361	0.994	0.828	0	microglial cells
P2ry12	0	0.997099	0.905	0.067	0	microglial cells
C1qa	0	0.983401	0.904	0.043	0	microglial cells
C1qb	0	0.963302	0.892	0.067	0	microglial cells
C1qc	0	0.912859	0.847	0.059	0	microglial cells
Laptm5	0	0.861717	0.867	0.06	0	microglial cells
Csf1r	0	0.857472	0.846	0.054	0	microglial cells
Ctsd	0	0.85262	0.901	0.223	0	microglial cells
Siglech	0	0.774024	0.77	0.038	0	microglial cells
Marcks	0	0.748558	0.899	0.221	0	microglial cells
Lgmn	0	0.725792	0.798	0.108	0	microglial cells
Rnase4	0	0.700297	0.737	0.089	0	microglial cells
Hpgds	0	0.698929	0.704	0.03	0	microglial cells
Gpr34	0	0.69404	0.686	0.034	0	microglial cells
Itgam	0	0.692326	0.692	0.031	0	microglial cells
Selplg	0	0.688778	0.713	0.031	0	microglial cells
Maf	2.63e-303	0.680894	0.689	0.054	5.13e-299	microglial cells
Aif1	3.55e-301	0.620505	0.659	0.034	6.93e-297	microglial cells
Tyrobp	1.68e-297	0.643119	0.646	0.029	3.29e-293	microglial cells
Rgs2	3.81e-291	0.795739	0.686	0.071	7.44e-287	microglial cells
Tgfbr1	7.03e-287	0.645253	0.676	0.065	1.37e-282	microglial cells
Kctd12	1.5e-283	0.716831	0.695	0.08	2.94e-279	microglial cells
Plek	4.12e-275	0.766398	0.625	0.044	8.05e-271	microglial cells
Apbb1ip	4.02e-273	0.593731	0.622	0.037	7.84e-269	microglial cells
Mafb	8.57e-267	0.758926	0.627	0.052	1.67e-262	microglial cells
Sparc	3.44e-256	0.644041	0.92	0.411	6.72e-252	microglial cells
Golm1	2.04e-255	0.597857	0.686	0.105	3.97e-251	microglial cells
Rgs10	1.35e-252	0.557261	0.579	0.032	2.64e-248	microglial cells
Tmem119	5.41e-242	0.520342	0.556	0.027	1.06e-237	microglial cells
Jun	3.34e-240	0.966576	0.88	0.474	6.52e-236	microglial cells
Olfml3	6.37e-240	0.544233	0.554	0.026	1.24e-235	microglial cells
Fcer1g	4.47e-238	0.532016	0.548	0.025	8.73e-234	microglial cells
Fyb	6.45e-238	0.532094	0.544	0.023	1.26e-233	microglial cells
Mef2c	1.26e-235	0.578335	0.695	0.139	2.46e-231	microglial cells
Trem2	3.65e-235	0.524695	0.549	0.029	7.11e-231	microglial cells
Vsir	2.95e-232	0.510065	0.583	0.053	5.76e-228	microglial cells
Zfp36	1.79e-231	0.770906	0.671	0.134	3.49e-227	microglial cells
Junb	1.22e-228	0.797263	0.734	0.204	2.38e-224	microglial cells
Rhob	3.6e-225	0.665246	0.771	0.28	7.03e-221	microglial cells
Ier5	8.02e-217	0.583353	0.609	0.092	1.57e-212	microglial cells
B2m	2.06e-206	0.498793	0.858	0.341	4.01e-202	microglial cells
Tmsb4x	1.85e-202	0.481068	0.979	0.663	3.62e-198	microglial cells
Zfhx3	4.46e-201	0.469324	0.507	0.035	8.7e-197	microglial cells
Btg2	1.46e-198	0.681894	0.664	0.164	2.85e-194	microglial cells
Serinc3	4.92e-198	0.512512	0.694	0.183	9.6e-194	microglial cells
Fcgr3	4.12e-194	0.451031	0.476	0.026	8.05e-190	microglial cells
Mpeg1	7.61e-189	0.461433	0.465	0.025	1.49e-184	microglial cells
Smap2	1.18e-187	0.467673	0.558	0.084	2.31e-183	microglial cells
Egr1	1.25e-186	1.01358	0.646	0.193	2.43e-182	microglial cells
Cyth4	3.86e-185	0.41101	0.449	0.02	7.54e-181	microglial cells
Mef2a	2.64e-184	0.489395	0.706	0.214	5.16e-180	microglial cells
Pde3b	1.05e-183	0.435158	0.443	0.018	2.05e-179	microglial cells
Fcrls	2.31e-180	0.480027	0.455	0.026	4.52e-176	microglial cells
Atf3	3.51e-180	0.988435	0.553	0.107	6.86e-176	microglial cells
Ptgs1	4.17e-180	0.432455	0.463	0.031	8.14e-176	microglial cells
Slc15a3	5.99e-179	0.460834	0.445	0.024	1.17e-174	microglial cells
Ccr5	1.24e-178	0.443075	0.436	0.019	2.41e-174	microglial cells
P2ry13	3.26e-178	0.424146	0.424	0.013	6.36e-174	microglial cells
Ly86	4.73e-177	0.419619	0.433	0.018	9.23e-173	microglial cells
Il6ra	2.14e-174	0.428894	0.492	0.053	4.19e-170	microglial cells
Lair1	8.34e-174	0.427959	0.46	0.037	1.63e-169	microglial cells
Abca9	1.04e-171	0.414428	0.425	0.021	2.04e-167	microglial cells
Ncf1	2.23e-171	0.424345	0.42	0.017	4.35e-167	microglial cells
Unc93b1	3.15e-170	0.379362	0.436	0.026	6.14e-166	microglial cells
Lpcat2	4.89e-170	0.405748	0.44	0.029	9.55e-166	microglial cells
Cd53	8.05e-168	0.39479	0.412	0.017	1.57e-163	microglial cells
Plxdc2	3.39e-163	0.443167	0.546	0.104	6.62e-159	microglial cells
Basp1	5.11e-163	0.403024	0.536	0.083	9.98e-159	microglial cells
Hpgd	1.22e-159	0.404452	0.413	0.025	2.37e-155	microglial cells
Rrbp1	3.46e-159	0.480559	0.76	0.347	6.75e-155	microglial cells
Irf8	5.18e-158	0.373908	0.396	0.017	1.01e-153	microglial cells
Cd83	2.9e-156	0.614143	0.427	0.04	5.65e-152	microglial cells
Nfkbiz	3.53e-156	0.650727	0.442	0.05	6.89e-152	microglial cells
Pld4	2.57e-152	0.352901	0.387	0.018	5.02e-148	microglial cells
Ubc	1.08e-151	0.592968	0.734	0.371	2.11e-147	microglial cells
Mylip	9.96e-151	0.425829	0.416	0.037	1.94e-146	microglial cells
Jund	1.45e-150	0.568526	0.743	0.363	2.82e-146	microglial cells
Ptprc	5.92e-150	0.372842	0.385	0.02	1.16e-145	microglial cells
Entpd1	6.24e-144	0.397614	0.458	0.067	1.22e-139	microglial cells
Epb41l2	6.9e-144	0.431321	0.57	0.149	1.35e-139	microglial cells
Arl4c	3.51e-143	0.421807	0.437	0.057	6.85e-139	microglial cells
Samsn1	9.12e-140	0.348764	0.358	0.016	1.78e-135	microglial cells
Ivns1abp	8.42e-139	0.393769	0.535	0.124	1.64e-134	microglial cells
Grn	6.74e-138	0.375046	0.434	0.059	1.32e-133	microglial cells
Pmepa1	7.74e-138	0.378942	0.439	0.063	1.51e-133	microglial cells
Skil	2.73e-136	0.428665	0.458	0.08	5.34e-132	microglial cells
Srgap2	4.77e-135	0.402028	0.513	0.118	9.31e-131	microglial cells
Itgb5	1.32e-133	0.337372	0.395	0.041	2.57e-129	microglial cells
Slco2b1	9.61e-132	0.349049	0.426	0.059	1.88e-127	microglial cells
Sgk1	3.64e-131	0.48669	0.462	0.092	7.11e-127	microglial cells
Actb	5.42e-131	0.384412	0.977	0.843	1.06e-126	microglial cells
Sirpa	7.83e-130	0.354215	0.46	0.083	1.53e-125	microglial cells
Lcp1	1.12e-129	0.329019	0.357	0.025	2.18e-125	microglial cells
Nfkbia	3.61e-129	0.816761	0.648	0.297	7.04e-125	microglial cells
Ssh2	5.19e-129	0.346188	0.395	0.047	1.01e-124	microglial cells
Arsb	2.46e-128	0.34823	0.387	0.044	4.8e-124	microglial cells
Ctsb	1.7e-126	0.445124	0.68	0.292	3.33e-122	microglial cells
Klf6	5.56e-126	0.583831	0.603	0.219	1.08e-121	microglial cells
Inpp5d	7.23e-126	0.299173	0.332	0.017	1.41e-121	microglial cells
Elmo1	3.94e-125	0.364586	0.429	0.071	7.69e-121	microglial cells
Pou2f2	5.52e-125	0.336804	0.334	0.019	1.08e-120	microglial cells
Rel	1.71e-124	0.372425	0.353	0.029	3.35e-120	microglial cells
Cfh	1.47e-123	0.34615	0.433	0.072	2.87e-119	microglial cells
Ccl4	1.73e-123	0.798152	0.332	0.022	3.38e-119	microglial cells
Ltc4s	1.55e-122	0.343268	0.37	0.041	3.03e-118	microglial cells
Adap2	3.04e-122	0.311738	0.348	0.028	5.94e-118	microglial cells
Tanc2	4.18e-122	0.341608	0.378	0.043	8.15e-118	microglial cells
Lyn	2.05e-120	0.31845	0.361	0.037	4.01e-116	microglial cells
Bin2	9.98e-120	0.294812	0.309	0.013	1.95e-115	microglial cells
Cd37	8.91e-119	0.302657	0.323	0.019	1.74e-114	microglial cells
Arhgap30	9e-119	0.302092	0.305	0.011	1.76e-114	microglial cells
Fam105a	3.02e-118	0.294	0.312	0.014	5.9e-114	microglial cells
Sat1	4.55e-117	0.475295	0.601	0.231	8.88e-113	microglial cells
Fos	7.67e-117	0.667384	0.685	0.326	1.5e-112	microglial cells
Fosb	7.62e-114	0.692901	0.499	0.151	1.49e-109	microglial cells
Ctsz	2.66e-113	0.347125	0.421	0.082	5.19e-109	microglial cells
Bmp2k	5.23e-113	0.332154	0.396	0.066	1.02e-108	microglial cells
Abi3	1.18e-112	0.288471	0.301	0.014	2.3e-108	microglial cells
Fgd2	1.51e-112	0.274818	0.302	0.016	2.95e-108	microglial cells
Hk2	2.47e-111	0.287453	0.288	0.01	4.83e-107	microglial cells
Tpm3	2.4e-110	0.379999	0.705	0.327	4.68e-106	microglial cells
Mertk	4.69e-110	0.37915	0.57	0.19	9.16e-106	microglial cells
Tnfaip3	1.25e-109	0.36043	0.284	0.011	2.43e-105	microglial cells
Cd14	5.3e-109	0.347732	0.279	0.008	1.03e-104	microglial cells
Mtdh	1.06e-108	0.391262	0.683	0.327	2.07e-104	microglial cells
Txnip	1.22e-107	0.372368	0.386	0.068	2.38e-103	microglial cells
Ifngr1	4.57e-107	0.316062	0.381	0.065	8.92e-103	microglial cells
Havcr2	7.34e-105	0.271559	0.28	0.013	1.43e-100	microglial cells
Scamp2	8.3e-104	0.336165	0.437	0.11	1.62e-99	microglial cells
Gpr183	1.66e-103	0.284954	0.272	0.01	3.24e-99	microglial cells
Icam1	3.5e-103	0.40086	0.297	0.024	6.83e-99	microglial cells
Cyba	3.69e-103	0.313515	0.382	0.069	7.2e-99	microglial cells
Il10ra	1.07e-102	0.261964	0.274	0.012	2.09e-98	microglial cells
Akap13	2.94e-100	0.312105	0.397	0.082	5.75e-96	microglial cells
Gcnt1	3.32e-100	0.281163	0.281	0.017	6.48e-96	microglial cells
Nav3	1.45e-99	0.289224	0.312	0.034	2.82e-95	microglial cells
Spi1	1.6e-99	0.25317	0.266	0.011	3.12e-95	microglial cells
Cd300c2	1.89e-99	0.252474	0.263	0.01	3.69e-95	microglial cells
Fermt3	5.25e-99	0.26364	0.27	0.014	1.02e-94	microglial cells
Mcl1	9.59e-97	0.401482	0.429	0.115	1.87e-92	microglial cells
Ywhah	1.8e-96	0.342486	0.497	0.159	3.51e-92	microglial cells
Hmha1	4.76e-96	0.253095	0.258	0.011	9.29e-92	microglial cells
Zfp36l1	7.44e-95	0.494551	0.594	0.271	1.45e-90	microglial cells
Dusp6	8.24e-95	0.393617	0.413	0.103	1.61e-90	microglial cells
Cebpa	6.3e-94	0.266663	0.253	0.011	1.23e-89	microglial cells
Aim2	1.19e-93	0.272768	0.281	0.025	2.32e-89	microglial cells
Rgs1	3.04e-93	0.419574	0.255	0.013	5.94e-89	microglial cells
Snx5	7.08e-93	0.274142	0.359	0.067	1.38e-88	microglial cells
Ptpre	1.13e-92	0.277284	0.318	0.044	2.21e-88	microglial cells
Nrip1	1.78e-92	0.320872	0.38	0.083	3.48e-88	microglial cells
Ccl3	2.76e-92	0.522814	0.251	0.013	5.39e-88	microglial cells
Cd68	3.95e-92	0.253786	0.257	0.015	7.7e-88	microglial cells
E230029C05Rik	4.67e-92	0.25167	0.265	0.018	9.11e-88	microglial cells
Hspa5	1.86e-91	0.423671	0.76	0.484	3.62e-87	microglial cells
Fam102b	1.43e-90	0.253899	0.278	0.026	2.8e-86	microglial cells
Man2b1	3e-90	0.251771	0.287	0.031	5.85e-86	microglial cells
Dennd4a	7.8e-88	0.264326	0.281	0.031	1.52e-83	microglial cells
Ccnl1	8.04e-87	0.390555	0.524	0.211	1.57e-82	microglial cells
Zeb2os	3.68e-86	0.253298	0.265	0.025	7.18e-82	microglial cells
Gns	1.8e-84	0.275114	0.361	0.08	3.51e-80	microglial cells
Cotl1	8.09e-84	0.266423	0.313	0.053	1.58e-79	microglial cells
Hexa	2.29e-83	0.256266	0.32	0.055	4.47e-79	microglial cells
Tpm3-rs7	1.24e-82	0.330155	0.593	0.271	2.41e-78	microglial cells
Socs3	9.99e-82	0.287816	0.27	0.033	1.95e-77	microglial cells
Efhd2	3.75e-80	0.262211	0.347	0.076	7.31e-76	microglial cells
Ints6l	9.62e-80	0.27384	0.355	0.083	1.88e-75	microglial cells
Mbnl1	1.44e-79	0.294726	0.472	0.171	2.82e-75	microglial cells
Frmd4a	8.34e-79	0.25404	0.352	0.08	1.63e-74	microglial cells
Abhd12	8.9e-79	0.262967	0.348	0.081	1.74e-74	microglial cells
Cyfip1	1.68e-78	0.2936	0.457	0.157	3.28e-74	microglial cells
Fam49b	1.83e-77	0.254124	0.331	0.071	3.58e-73	microglial cells
Pabpc1	2.07e-77	0.29929	0.658	0.336	4.05e-73	microglial cells
Zeb2	2.55e-77	0.286057	0.568	0.235	4.98e-73	microglial cells
Dusp1	9.02e-74	0.397702	0.477	0.194	1.76e-69	microglial cells
Ctsa	1.11e-73	0.265025	0.386	0.118	2.16e-69	microglial cells
Ppp1r15a	1.94e-70	0.339152	0.394	0.128	3.79e-66	microglial cells
Picalm	2.47e-70	0.294913	0.481	0.195	4.83e-66	microglial cells
Btg1	1.17e-69	0.297793	0.39	0.125	2.29e-65	microglial cells
Rin2	5.83e-67	0.257888	0.311	0.074	1.14e-62	microglial cells
Cttnbp2nl	7.34e-64	0.265931	0.348	0.106	1.43e-59	microglial cells
Lpar6	1.14e-60	0.250452	0.334	0.098	2.23e-56	microglial cells
Git2	1.52e-60	0.264986	0.367	0.122	2.97e-56	microglial cells
Chd9	8.62e-60	0.267345	0.421	0.165	1.68e-55	microglial cells
Jmjd1c	7.42e-59	0.262624	0.426	0.172	1.45e-54	microglial cells
Gpx1	5.76e-56	0.286598	0.409	0.164	1.12e-51	microglial cells
Tra2b	5.42e-53	0.268787	0.4	0.165	1.06e-48	microglial cells
Zfand5	9.09e-51	0.328681	0.482	0.255	1.77e-46	microglial cells
Ier2	3.84e-48	0.319134	0.426	0.204	7.49e-44	microglial cells
Ctsl	8.06e-48	0.250858	0.546	0.308	1.57e-43	microglial cells
Ier3	9.5e-47	0.265288	0.273	0.085	1.85e-42	microglial cells
H3f3b	1.62e-43	0.326768	0.621	0.451	3.17e-39	microglial cells
Tmx4	2.06e-43	0.282043	0.293	0.104	4.01e-39	microglial cells
Ddx3x	6.36e-39	0.250862	0.451	0.25	1.24e-34	microglial cells
Adamts1	1.95e-20	0.456057	0.265	0.15	3.81e-16	microglial cells
Flt1	0	1.59323	0.843	0.046	0	endothelial cells
Ly6c1	0	1.35503	0.79	0.036	0	endothelial cells
Cldn5	0	1.33972	0.794	0.017	0	endothelial cells
Itm2a	0	1.25262	0.778	0.026	0	endothelial cells
Abcb1a	0	1.24834	0.772	0.025	0	endothelial cells
Slco1a4	0	1.22674	0.741	0.033	0	endothelial cells
Adgrf5	0	1.18295	0.743	0.019	0	endothelial cells
Pltp	0	1.15594	0.767	0.039	0	endothelial cells
Spock2	0	1.15167	0.731	0.033	0	endothelial cells
Ly6a	0	1.10739	0.72	0.022	0	endothelial cells
Igfbp7	0	1.06467	0.731	0.022	0	endothelial cells
Cxcl12	0	1.05789	0.553	0.011	0	endothelial cells
Ptprb	0	1.04771	0.683	0.026	0	endothelial cells
Ablim1	0	0.849385	0.644	0.042	0	endothelial cells
Egfl7	0	0.667104	0.537	0.014	0	endothelial cells
Bsg	1.16e-302	1.60182	0.882	0.245	2.27e-298	endothelial cells
Pcp4l1	1.47e-293	0.724273	0.612	0.037	2.88e-289	endothelial cells
Sptbn1	3.18e-292	1.2176	0.827	0.168	6.21e-288	endothelial cells
Kitl	4.04e-284	0.714414	0.553	0.029	7.89e-280	endothelial cells
Hspb1	7.01e-276	0.678959	0.492	0.014	1.37e-271	endothelial cells
Slco1c1	3.15e-265	0.949704	0.752	0.122	6.16e-261	endothelial cells
Tsc22d1	1.16e-264	0.786753	0.617	0.061	2.27e-260	endothelial cells
Car4	1.25e-259	0.666004	0.448	0.009	2.44e-255	endothelial cells
Utrn	7.03e-257	0.762315	0.573	0.048	1.37e-252	endothelial cells
Id3	2.07e-251	0.719168	0.625	0.067	4.04e-247	endothelial cells
Palmd	1.57e-248	0.59034	0.45	0.013	3.06e-244	endothelial cells
Sema3c	6.85e-247	0.634697	0.451	0.014	1.34e-242	endothelial cells
Sdpr	6.19e-246	0.630571	0.487	0.024	1.21e-241	endothelial cells
Tm4sf1	7.44e-246	0.603957	0.44	0.012	1.45e-241	endothelial cells
Adgrl4	2.48e-245	0.509824	0.427	0.009	4.85e-241	endothelial cells
Ramp2	3.26e-244	0.537636	0.45	0.015	6.36e-240	endothelial cells
Id1	1.47e-238	0.582218	0.466	0.021	2.87e-234	endothelial cells
Arhgap29	4.5e-234	0.578407	0.484	0.028	8.79e-230	endothelial cells
Tek	9.76e-234	0.467172	0.388	0.004	1.9e-229	endothelial cells
Esam	1.36e-230	0.44628	0.405	0.008	2.66e-226	endothelial cells
Nes	2.2e-229	0.575148	0.443	0.018	4.29e-225	endothelial cells
C130074G19Rik	1.77e-228	0.495128	0.396	0.008	3.46e-224	endothelial cells
Slc39a10	1.86e-225	0.74112	0.602	0.074	3.63e-221	endothelial cells
Uaca	1.69e-223	0.522102	0.396	0.009	3.29e-219	endothelial cells
Ahnak	1.36e-214	0.579846	0.419	0.018	2.65e-210	endothelial cells
9430020K01Rik	2.82e-212	0.481366	0.379	0.009	5.5e-208	endothelial cells
Ptrf	6.6e-210	0.475726	0.38	0.01	1.29e-205	endothelial cells
Epas1	7.56e-210	0.513286	0.45	0.028	1.48e-205	endothelial cells
Foxq1	1.27e-208	0.413922	0.346	0.003	2.47e-204	endothelial cells
Nostrin	3.23e-207	0.475715	0.372	0.009	6.3e-203	endothelial cells
Slc6a6	1.25e-206	0.821999	0.644	0.119	2.45e-202	endothelial cells
Slc2a1	6.67e-206	0.550854	0.481	0.04	1.3e-201	endothelial cells
Ifitm3	1.26e-205	0.580172	0.424	0.023	2.46e-201	endothelial cells
Hsp25-ps1	2.45e-205	0.491774	0.371	0.01	4.78e-201	endothelial cells
Slfn5	8.71e-205	0.472738	0.369	0.009	1.7e-200	endothelial cells
Golim4	3.41e-204	0.814871	0.579	0.086	6.65e-200	endothelial cells
Slc9a3r2	4.24e-191	0.46314	0.382	0.017	8.28e-187	endothelial cells
Cgnl1	6.89e-187	0.412381	0.35	0.011	1.34e-182	endothelial cells
Ccdc141	2.01e-186	0.570159	0.458	0.043	3.93e-182	endothelial cells
Pglyrp1	7.57e-186	0.359242	0.316	0.004	1.48e-181	endothelial cells
Akap12	1.07e-185	0.522866	0.377	0.018	2.08e-181	endothelial cells
Erg	6.56e-185	0.413359	0.324	0.006	1.28e-180	endothelial cells
Ctla2a	7.66e-184	0.492111	0.324	0.006	1.49e-179	endothelial cells
Apold1	1.73e-182	0.730813	0.387	0.023	3.37e-178	endothelial cells
Cd200	8.79e-182	0.391405	0.367	0.017	1.71e-177	endothelial cells
Vim	3.67e-179	0.49614	0.408	0.029	7.17e-175	endothelial cells
Sox17	7.04e-178	0.366506	0.306	0.004	1.37e-173	endothelial cells
Ushbp1	7.1e-175	0.330378	0.288	0.002	1.39e-170	endothelial cells
Lef1	7.57e-173	0.397292	0.341	0.014	1.48e-168	endothelial cells
Podxl	1.45e-172	0.355379	0.299	0.005	2.83e-168	endothelial cells
Fxyd5	1.27e-170	0.376417	0.341	0.015	2.47e-166	endothelial cells
Fn1	1.77e-170	0.359368	0.294	0.004	3.45e-166	endothelial cells
Kdr	4.16e-170	0.414886	0.337	0.014	8.12e-166	endothelial cells
Sgms1	2.39e-167	0.460912	0.398	0.033	4.66e-163	endothelial cells
Ptprg	2.85e-162	0.441085	0.379	0.029	5.57e-158	endothelial cells
Arl4a	1.06e-161	0.569279	0.442	0.051	2.07e-157	endothelial cells
Clic5	2.05e-158	0.370988	0.293	0.008	4e-154	endothelial cells
Abcg2	4.4e-156	0.485966	0.424	0.046	8.59e-152	endothelial cells
Tpm1	9.46e-153	0.583048	0.481	0.072	1.85e-148	endothelial cells
Wfdc1	1.4e-152	0.292668	0.265	0.004	2.73e-148	endothelial cells
Itih5	1.43e-150	0.442518	0.328	0.02	2.79e-146	endothelial cells
Edn1	4.49e-149	0.491337	0.298	0.013	8.76e-145	endothelial cells
Gng11	3.17e-148	0.445217	0.495	0.074	6.2e-144	endothelial cells
Slc22a8	1.06e-147	0.300992	0.269	0.006	2.07e-143	endothelial cells
Ppfibp1	9.56e-147	0.370425	0.34	0.024	1.87e-142	endothelial cells
Lsr	3.33e-146	0.281752	0.259	0.005	6.5e-142	endothelial cells
Itga1	1.4e-143	0.304371	0.264	0.007	2.74e-139	endothelial cells
Esyt2	2.99e-143	0.409839	0.366	0.035	5.84e-139	endothelial cells
Cdh5	4.15e-143	0.274341	0.251	0.004	8.1e-139	endothelial cells
Emcn	5.21e-142	0.288913	0.251	0.004	1.02e-137	endothelial cells
Ltbp4	5.35e-140	0.297181	0.261	0.007	1.04e-135	endothelial cells
Col4a1	6.48e-137	0.29855	0.257	0.007	1.27e-132	endothelial cells
Crip2	1.33e-134	0.39788	0.398	0.051	2.6e-130	endothelial cells
Sorbs2	4.07e-134	0.35586	0.312	0.023	7.94e-130	endothelial cells
Ece1	2.86e-133	0.414221	0.379	0.044	5.58e-129	endothelial cells
Iqgap1	5.69e-130	0.360696	0.341	0.034	1.11e-125	endothelial cells
Slc16a1	2.5e-128	0.447108	0.371	0.045	4.89e-124	endothelial cells
Prom1	1.27e-127	0.300444	0.257	0.011	2.49e-123	endothelial cells
Slc7a1	4.74e-125	0.376104	0.283	0.018	9.26e-121	endothelial cells
Tpm4	7.68e-125	0.382225	0.385	0.053	1.5e-120	endothelial cells
Igf1r	7e-123	0.51515	0.453	0.09	1.37e-118	endothelial cells
Crip1	5.99e-122	0.530161	0.304	0.026	1.17e-117	endothelial cells
Slc16a2	7.1e-122	0.340449	0.312	0.028	1.39e-117	endothelial cells
Tspan13	9.21e-121	0.488798	0.485	0.105	1.8e-116	endothelial cells
Rgs5	3.28e-117	0.961043	0.286	0.024	6.41e-113	endothelial cells
Sparcl1	3.54e-115	0.292177	0.875	0.346	6.91e-111	endothelial cells
Pecam1	8.15e-115	0.408908	0.419	0.079	1.59e-110	endothelial cells
Col4a3bp	4.95e-113	0.526791	0.463	0.105	9.66e-109	endothelial cells
Synm	8.64e-113	0.298931	0.29	0.026	1.69e-108	endothelial cells
Maoa	2.99e-109	0.298908	0.311	0.035	5.83e-105	endothelial cells
Acvrl1	6.11e-105	0.266775	0.261	0.021	1.19e-100	endothelial cells
Tfrc	6.77e-104	0.394765	0.294	0.033	1.32e-99	endothelial cells
Luzp1	7.11e-101	0.395175	0.374	0.067	1.39e-96	endothelial cells
Gpcpd1	2.3e-100	0.416287	0.405	0.082	4.49e-96	endothelial cells
Layn	9.86e-98	0.305037	0.261	0.025	1.92e-93	endothelial cells
Gbp3	1.11e-97	0.397665	0.267	0.028	2.16e-93	endothelial cells
Polk	3.38e-94	0.26486	0.252	0.025	6.6e-90	endothelial cells
BC028528	1.87e-93	0.31831	0.314	0.047	3.65e-89	endothelial cells
Myl12a	4.88e-91	0.398493	0.505	0.146	9.53e-87	endothelial cells
Myl6	4.27e-89	0.40458	0.455	0.124	8.33e-85	endothelial cells
Rgs12	6.43e-88	0.259172	0.252	0.028	1.26e-83	endothelial cells
Afap1l1	2.57e-86	0.257258	0.288	0.042	5.01e-82	endothelial cells
Ly6e	3.06e-85	0.538798	0.665	0.303	5.97e-81	endothelial cells
Hes1	4.51e-85	0.468269	0.372	0.082	8.8e-81	endothelial cells
Afdn	6.35e-83	0.319084	0.316	0.056	1.24e-78	endothelial cells
Eng	9.3e-82	0.280483	0.272	0.04	1.82e-77	endothelial cells
Cd59a	2.57e-79	0.262149	0.286	0.046	5.02e-75	endothelial cells
Fnbp1l	2.93e-79	0.395826	0.385	0.094	5.72e-75	endothelial cells
Cald1	8.04e-79	0.677826	0.293	0.052	1.57e-74	endothelial cells
Ets1	1.55e-74	0.330422	0.396	0.108	3.03e-70	endothelial cells
Plcb4	5.71e-74	0.286275	0.282	0.049	1.12e-69	endothelial cells
Foxp1	3.1e-71	0.316513	0.338	0.081	6.05e-67	endothelial cells
Ptn	4.1e-70	0.267423	0.757	0.334	8.01e-66	endothelial cells
Rbms1	6.18e-70	0.250976	0.278	0.051	1.21e-65	endothelial cells
Clic4	1.26e-69	0.267394	0.309	0.064	2.45e-65	endothelial cells
Fam13c	1.76e-69	0.270811	0.322	0.07	3.43e-65	endothelial cells
App	4.69e-69	0.34203	0.765	0.384	9.15e-65	endothelial cells
Calm1	1.95e-67	0.485149	0.864	0.622	3.82e-63	endothelial cells
Aplp2	3.01e-67	0.421927	0.605	0.273	5.88e-63	endothelial cells
Gm10080	7.22e-67	0.373413	0.44	0.145	1.41e-62	endothelial cells
Ifnar1	1.04e-62	0.255906	0.291	0.065	2.03e-58	endothelial cells
Klf2	7.65e-61	0.451202	0.617	0.278	1.49e-56	endothelial cells
Gm8894	4.1e-59	0.27631	0.319	0.083	7.99e-55	endothelial cells
Myl12b	5.85e-59	0.38	0.469	0.185	1.14e-54	endothelial cells
Syne1	1.7e-58	0.325287	0.414	0.134	3.32e-54	endothelial cells
Tmod3	4.1e-55	0.267444	0.309	0.083	8e-51	endothelial cells
Vwa1	4.27e-55	0.273531	0.351	0.108	8.33e-51	endothelial cells
Tmsb10	2.61e-53	0.268553	0.332	0.094	5.1e-49	endothelial cells
Ctnnb1	5.19e-53	0.268263	0.358	0.114	1.01e-48	endothelial cells
Atox1	7.19e-53	0.342745	0.45	0.175	1.4e-48	endothelial cells
Srgn	7.7e-53	0.309089	0.474	0.189	1.5e-48	endothelial cells
Bmpr2	1.83e-43	0.271944	0.316	0.109	3.56e-39	endothelial cells
Timp3	5.61e-43	0.327452	0.371	0.134	1.1e-38	endothelial cells
Pcmtd1	3.29e-42	0.297334	0.34	0.128	6.42e-38	endothelial cells
Klf4	3.31e-42	0.343153	0.426	0.175	6.45e-38	endothelial cells
Tjp1	2.42e-41	0.283879	0.343	0.132	4.73e-37	endothelial cells
Gbp7	1.04e-40	0.36256	0.304	0.106	2.04e-36	endothelial cells
H2-D1	3.77e-39	0.383811	0.482	0.243	7.36e-35	endothelial cells
Hspa1a	4.21e-38	0.332374	0.312	0.113	8.23e-34	endothelial cells
Bnip2	3.71e-35	0.272553	0.327	0.129	7.23e-31	endothelial cells
Ctnna1	1.98e-32	0.275145	0.35	0.154	3.86e-28	endothelial cells
Itgb1	3.65e-31	0.303556	0.497	0.302	7.12e-27	endothelial cells
Cd2ap	3.92e-31	0.3528	0.506	0.306	7.66e-27	endothelial cells
Gnas	9.77e-28	0.250778	0.717	0.524	1.91e-23	endothelial cells
Anp32a	1.51e-18	0.253676	0.539	0.4	2.94e-14	endothelial cells
Slc1a2	0	1.73789	0.88	0.111	0	Astrocytes
Aldoc	0	1.51297	0.849	0.077	0	Astrocytes
Atp1a2	0	1.48595	0.911	0.145	0	Astrocytes
Plpp3	0	1.47108	0.817	0.082	0	Astrocytes
Ttyh1	0	1.42173	0.868	0.078	0	Astrocytes
Clu	0	1.40333	0.817	0.085	0	Astrocytes
Gja1	0	1.22872	0.746	0.035	0	Astrocytes
Mt3	0	1.13941	0.723	0.052	0	Astrocytes
Ptprz1	0	1.13662	0.807	0.042	0	Astrocytes
Pla2g7	0	1.11332	0.739	0.039	0	Astrocytes
Scg3	0	0.988332	0.708	0.054	0	Astrocytes
Luzp2	0	0.962467	0.706	0.034	0	Astrocytes
Slc4a4	0	0.933278	0.668	0.038	0	Astrocytes
Gpr37l1	0	0.912297	0.678	0.019	0	Astrocytes
Cspg5	0	0.865791	0.668	0.028	0	Astrocytes
Ednrb	0	0.834976	0.603	0.022	0	Astrocytes
Nrxn1	0	0.782049	0.619	0.027	0	Astrocytes
Bcan	0	0.719713	0.603	0.022	0	Astrocytes
F3	4.23e-306	0.658749	0.518	0.01	8.26e-302	Astrocytes
Htra1	5.38e-306	0.942307	0.663	0.053	1.05e-301	Astrocytes
Mfge8	2.95e-303	0.953456	0.652	0.051	5.77e-299	Astrocytes
Cldn10	2.26e-300	0.675181	0.522	0.013	4.41e-296	Astrocytes
Ntsr2	8.31e-294	0.588854	0.503	0.01	1.62e-289	Astrocytes
Cxcl14	2.6e-290	0.641114	0.508	0.013	5.08e-286	Astrocytes
Ndrg2	1.68e-289	0.83166	0.703	0.076	3.27e-285	Astrocytes
Slc1a3	4.47e-289	1.29969	0.83	0.167	8.73e-285	Astrocytes
Gpm6a	4.77e-283	0.701451	0.597	0.039	9.32e-279	Astrocytes
Atp1b2	4.01e-282	0.681677	0.551	0.026	7.83e-278	Astrocytes
Lsamp	1.54e-280	0.673498	0.543	0.025	3e-276	Astrocytes
Aqp4	5.56e-276	0.670596	0.489	0.013	1.09e-271	Astrocytes
Prdx6	1.49e-275	0.854643	0.659	0.068	2.91e-271	Astrocytes
Cpe	6.69e-275	0.976301	0.736	0.106	1.3e-270	Astrocytes
Acsl6	2.83e-273	0.636382	0.523	0.023	5.53e-269	Astrocytes
Dclk1	1.03e-271	0.72435	0.576	0.037	2.01e-267	Astrocytes
Ntrk2	3.37e-264	0.634283	0.529	0.027	6.57e-260	Astrocytes
Mt2	6.7e-258	0.947525	0.696	0.095	1.31e-253	Astrocytes
Acsl3	5.32e-254	1.04213	0.744	0.129	1.04e-249	Astrocytes
Sparcl11	3.63e-251	1.46224	0.95	0.339	7.08e-247	Astrocytes
Fjx1	3.01e-247	0.589896	0.454	0.014	5.88e-243	Astrocytes
Sox2	4.56e-246	0.568078	0.477	0.02	8.9e-242	Astrocytes
Prnp	1.02e-245	1.01499	0.803	0.177	1.99e-241	Astrocytes
Apoe	5.24e-236	1.47415	0.939	0.422	1.02e-231	Astrocytes
Gabrb1	1.01e-231	0.534174	0.424	0.013	1.97e-227	Astrocytes
Tril	2.56e-223	0.549867	0.463	0.025	4.99e-219	Astrocytes
Sox9	3.66e-223	0.481447	0.421	0.014	7.14e-219	Astrocytes
Gria2	1.91e-220	0.738791	0.534	0.048	3.73e-216	Astrocytes
Mt1	1.79e-219	1.27521	0.847	0.285	3.5e-215	Astrocytes
Slc7a10	8.77e-219	0.451308	0.398	0.011	1.71e-214	Astrocytes
Fut9	3.15e-217	0.524984	0.402	0.012	6.15e-213	Astrocytes
S1pr1	8.29e-215	0.824841	0.68	0.117	1.62e-210	Astrocytes
Asrgl1	5.78e-212	0.572575	0.544	0.056	1.13e-207	Astrocytes
Gstm1	2.92e-210	0.663664	0.567	0.067	5.71e-206	Astrocytes
Mmd2	6.48e-209	0.441586	0.381	0.01	1.26e-204	Astrocytes
Acsbg1	5.35e-203	0.409298	0.358	0.008	1.04e-198	Astrocytes
Gstm5	6.02e-203	0.640945	0.574	0.075	1.17e-198	Astrocytes
Tspan7	1.01e-201	0.862949	0.697	0.152	1.98e-197	Astrocytes
Fam107a	6.97e-201	0.515837	0.445	0.03	1.36e-196	Astrocytes
Ntm	1.19e-199	0.447904	0.397	0.017	2.33e-195	Astrocytes
Id4	2.1e-199	0.513279	0.416	0.022	4.1e-195	Astrocytes
Ptn1	1.63e-194	1.29489	0.896	0.312	3.18e-190	Astrocytes
Cadm2	1.16e-192	0.544122	0.456	0.037	2.26e-188	Astrocytes
RP23-4P23.1	6.83e-190	0.409747	0.318	0.004	1.33e-185	Astrocytes
Nkain4	6.23e-188	0.383301	0.343	0.009	1.22e-183	Astrocytes
Nrcam	1.95e-184	0.444462	0.365	0.015	3.8e-180	Astrocytes
Gm3764	3.74e-184	0.45085	0.386	0.02	7.3e-180	Astrocytes
Gjb6	2.6e-183	0.365703	0.317	0.005	5.08e-179	Astrocytes
S100b	2.15e-182	0.459101	0.435	0.033	4.19e-178	Astrocytes
Slc6a11	8.63e-182	0.40141	0.313	0.005	1.68e-177	Astrocytes
Fabp7	1.1e-175	0.837378	0.367	0.019	2.15e-171	Astrocytes
Slc6a1	1.24e-174	0.422712	0.37	0.02	2.41e-170	Astrocytes
Mlc1	1.28e-173	0.376259	0.308	0.007	2.5e-169	Astrocytes
Rorb	7.47e-170	0.367652	0.313	0.008	1.46e-165	Astrocytes
Lix1	8.15e-170	0.354655	0.325	0.011	1.59e-165	Astrocytes
Kcnk1	5.72e-168	0.376297	0.337	0.014	1.12e-163	Astrocytes
Tmem47	4.62e-165	0.415023	0.377	0.026	9.01e-161	Astrocytes
Gpm6b	7.34e-164	0.55373	0.685	0.142	1.43e-159	Astrocytes
Ckb	5.01e-163	0.762149	0.826	0.31	9.78e-159	Astrocytes
Msmo1	5.44e-159	0.465909	0.407	0.038	1.06e-154	Astrocytes
2900052N01Rik	2.21e-157	0.361721	0.28	0.006	4.31e-153	Astrocytes
Hepacam	7.35e-156	0.438898	0.447	0.051	1.43e-151	Astrocytes
Fam213a	8.02e-153	0.530057	0.452	0.058	1.57e-148	Astrocytes
Vegfa	1.06e-152	0.363027	0.308	0.013	2.07e-148	Astrocytes
Pmm1	1.16e-152	0.470618	0.443	0.055	2.26e-148	Astrocytes
Rgs20	1.81e-152	0.324468	0.273	0.006	3.54e-148	Astrocytes
Dbi	7.19e-151	0.672412	0.732	0.207	1.4e-146	Astrocytes
AW047730	2.25e-150	0.336125	0.283	0.009	4.38e-146	Astrocytes
Fzd2	1.77e-149	0.314787	0.278	0.008	3.45e-145	Astrocytes
Pantr1	1.85e-149	0.489443	0.405	0.042	3.6e-145	Astrocytes
Tlcd1	1.49e-147	0.302885	0.27	0.007	2.9e-143	Astrocytes
Btbd17	6.69e-147	0.342491	0.28	0.009	1.31e-142	Astrocytes
Chchd10	6.69e-146	0.367784	0.405	0.041	1.31e-141	Astrocytes
Timp31	9.87e-143	0.485474	0.544	0.102	1.93e-138	Astrocytes
Trim9	1.72e-141	0.297867	0.264	0.007	3.37e-137	Astrocytes
Scrg1	3.29e-140	0.278587	0.252	0.005	6.43e-136	Astrocytes
Gm12892	2.67e-139	0.602334	0.647	0.177	5.21e-135	Astrocytes
Pcdh10	5.98e-139	0.390459	0.327	0.024	1.17e-134	Astrocytes
Fgfr3	2.48e-136	0.312111	0.259	0.008	4.84e-132	Astrocytes
Agpat5	5.66e-134	0.450563	0.424	0.059	1.1e-129	Astrocytes
Abhd3	1.54e-130	0.252733	0.259	0.01	3.01e-126	Astrocytes
Scd2	5.37e-129	0.433522	0.729	0.211	1.05e-124	Astrocytes
Tubb2b	2.91e-128	0.392769	0.412	0.055	5.68e-124	Astrocytes
Slc39a12	1.11e-126	0.323683	0.287	0.018	2.17e-122	Astrocytes
Dio2	1.3e-126	0.302197	0.254	0.01	2.53e-122	Astrocytes
Slc27a1	1.33e-126	0.298106	0.285	0.018	2.6e-122	Astrocytes
Gnao1	4.47e-125	0.435576	0.45	0.075	8.72e-121	Astrocytes
Pou3f3	8.75e-123	0.347608	0.369	0.043	1.71e-118	Astrocytes
Dtna	1.05e-114	0.296563	0.275	0.02	2.05e-110	Astrocytes
Fxyd1	9.81e-114	0.300782	0.33	0.035	1.92e-109	Astrocytes
Rgcc	1.13e-113	0.347597	0.369	0.05	2.2e-109	Astrocytes
Glud1	5.94e-113	0.48142	0.517	0.125	1.16e-108	Astrocytes
Sdc4	1.97e-111	0.337214	0.351	0.045	3.85e-107	Astrocytes
Nnat	8.78e-109	0.41945	0.334	0.04	1.71e-104	Astrocytes
Dmd	8.74e-105	0.32147	0.313	0.036	1.71e-100	Astrocytes
Serpine2	5.77e-102	0.58658	0.659	0.241	1.13e-97	Astrocytes
Chst1	2.14e-100	0.291082	0.259	0.022	4.18e-96	Astrocytes
Hacd2	3.85e-100	0.368512	0.367	0.061	7.51e-96	Astrocytes
Omg	3.57e-99	0.277833	0.303	0.036	6.98e-95	Astrocytes
S100a1	1.83e-98	0.377715	0.383	0.069	3.57e-94	Astrocytes
Cadm1	1.49e-97	0.482075	0.48	0.129	2.91e-93	Astrocytes
Nrxn2	2.22e-97	0.281232	0.271	0.027	4.33e-93	Astrocytes
Mgll	6.05e-97	0.474533	0.482	0.124	1.18e-92	Astrocytes
Ddhd1	4.66e-96	0.275527	0.283	0.032	9.1e-92	Astrocytes
Tnik	1.83e-94	0.270392	0.254	0.024	3.57e-90	Astrocytes
Appl2	3.25e-91	0.37642	0.412	0.089	6.35e-87	Astrocytes
Slc25a4	4.32e-91	0.506251	0.682	0.279	8.44e-87	Astrocytes
Vcam1	4.89e-91	0.282668	0.256	0.026	9.55e-87	Astrocytes
Mras	5e-91	0.255967	0.263	0.028	9.77e-87	Astrocytes
Elovl5	8.47e-89	0.296459	0.322	0.051	1.65e-84	Astrocytes
Id2	7.97e-88	0.486721	0.537	0.166	1.56e-83	Astrocytes
Atp1b1	2.3e-87	0.324059	0.35	0.062	4.48e-83	Astrocytes
Eno1	4.01e-86	0.360904	0.428	0.103	7.83e-82	Astrocytes
Fam171b	2.71e-84	0.287313	0.357	0.066	5.29e-80	Astrocytes
Phyhipl	1.27e-83	0.294199	0.308	0.049	2.49e-79	Astrocytes
Prex2	1.66e-83	0.365598	0.346	0.066	3.24e-79	Astrocytes
Phactr3	1.69e-82	0.261699	0.271	0.037	3.31e-78	Astrocytes
Il18	1.97e-82	0.308858	0.358	0.072	3.85e-78	Astrocytes
Fabp5	1.14e-79	0.293769	0.31	0.052	2.23e-75	Astrocytes
Ezr	1.75e-79	0.314489	0.294	0.047	3.42e-75	Astrocytes
Tspan3	5.44e-79	0.419177	0.48	0.146	1.06e-74	Astrocytes
Sash1	5.66e-79	0.371262	0.341	0.069	1.11e-74	Astrocytes
Ncam1	3.78e-78	0.35067	0.36	0.076	7.37e-74	Astrocytes
Kcnj10	2.26e-76	0.28219	0.301	0.051	4.41e-72	Astrocytes
Hacd3	3.12e-75	0.296895	0.31	0.058	6.08e-71	Astrocytes
Syne11	4.21e-75	0.443989	0.452	0.13	8.22e-71	Astrocytes
Cmtm5	3.79e-73	0.269679	0.332	0.067	7.41e-69	Astrocytes
Cd63-ps	1.05e-70	0.37059	0.518	0.178	2.05e-66	Astrocytes
Ramp1	1.53e-69	0.259385	0.257	0.041	2.99e-65	Astrocytes
Slc38a3	6.42e-68	0.284763	0.317	0.067	1.25e-63	Astrocytes
Gm12222	2.19e-64	0.259612	0.306	0.066	4.27e-60	Astrocytes
Ccdc88a	8.11e-64	0.39295	0.532	0.209	1.58e-59	Astrocytes
Cd63	1.61e-63	0.366627	0.517	0.195	3.14e-59	Astrocytes
Fermt2	1.12e-62	0.338367	0.445	0.144	2.18e-58	Astrocytes
Mid1ip1	1.37e-62	0.338145	0.402	0.122	2.68e-58	Astrocytes
Rasa2	2.34e-61	0.251805	0.261	0.05	4.57e-57	Astrocytes
Crot	2.62e-56	0.325824	0.344	0.097	5.11e-52	Astrocytes
Chpt1	8.13e-53	0.256461	0.289	0.072	1.59e-48	Astrocytes
Lmo4	9.83e-52	0.255549	0.282	0.069	1.92e-47	Astrocytes
Msi2	2.11e-51	0.259744	0.337	0.1	4.12e-47	Astrocytes
Ldhb	2.71e-50	0.347808	0.546	0.248	5.28e-46	Astrocytes
Ugp2	2.25e-47	0.262548	0.337	0.106	4.38e-43	Astrocytes
Prdx1	1.05e-45	0.306167	0.515	0.232	2.05e-41	Astrocytes
Glul	1.33e-41	0.398126	0.772	0.564	2.59e-37	Astrocytes
Malat1	9.14e-34	0.380004	0.981	0.979	1.78e-29	Astrocytes
Zbtb20	1.65e-33	0.309589	0.527	0.291	3.22e-29	Astrocytes
Pnisr	1.18e-20	0.273929	0.649	0.488	2.3e-16	Astrocytes
Ptgds	0	2.30098	0.878	0.069	0	Oligodendrocytes
Ermn	0	2.21415	0.988	0.024	0	Oligodendrocytes
Mag	0	2.01898	0.988	0.061	0	Oligodendrocytes
Mal	0	1.81812	0.973	0.072	0	Oligodendrocytes
2021-09-04	0	1.68647	0.953	0.067	0	Oligodendrocytes
Apod	0	1.63978	0.929	0.047	0	Oligodendrocytes
Stmn4	0	1.62216	0.937	0.034	0	Oligodendrocytes
Cldn11	0	1.60806	0.929	0.013	0	Oligodendrocytes
Cnp	0	1.55436	0.945	0.055	0	Oligodendrocytes
Cryab	0	1.5389	0.957	0.055	0	Oligodendrocytes
Aplp1	0	1.50959	0.941	0.086	0	Oligodendrocytes
Mobp	0	1.4429	0.918	0.085	0	Oligodendrocytes
Qdpr	0	1.33006	0.91	0.069	0	Oligodendrocytes
Gm21984	0	1.21051	0.792	0.007	0	Oligodendrocytes
Tspan2	0	1.19116	0.831	0.015	0	Oligodendrocytes
Opalin	0	1.14885	0.757	0.008	0	Oligodendrocytes
Ttll7	0	1.06649	0.824	0.044	0	Oligodendrocytes
Pex5l	0	1.06643	0.765	0.011	0	Oligodendrocytes
Mog	0	1.02816	0.741	0.006	0	Oligodendrocytes
Ptprd	0	1.02803	0.804	0.028	0	Oligodendrocytes
Tubb4a	0	1.02029	0.729	0.011	0	Oligodendrocytes
Gjc3	0	0.881298	0.714	0.018	0	Oligodendrocytes
Ugt8a	0	0.879154	0.671	0.01	0	Oligodendrocytes
Ppp1r14a	0	0.867229	0.71	0.007	0	Oligodendrocytes
Tmem88b	0	0.863241	0.675	0.008	0	Oligodendrocytes
Mapt	0	0.829312	0.769	0.045	0	Oligodendrocytes
Aspa	0	0.801138	0.647	0.014	0	Oligodendrocytes
Kctd13	0	0.764784	0.671	0.016	0	Oligodendrocytes
Spock3	0	0.690873	0.498	0.003	0	Oligodendrocytes
Cntn2	0	0.685587	0.553	0.004	0	Oligodendrocytes
Lpar1	0	0.642507	0.557	0.01	0	Oligodendrocytes
Gjb1	0	0.635535	0.525	0.004	0	Oligodendrocytes
Slc24a2	0	0.589724	0.51	0.005	0	Oligodendrocytes
Pls1	0	0.588657	0.49	0.003	0	Oligodendrocytes
Fa2h	0	0.577396	0.514	0.003	0	Oligodendrocytes
Anln	7.49e-307	0.884571	0.518	0.007	1.46e-302	Oligodendrocytes
Enpp2	1.72e-305	1.04484	0.945	0.094	3.36e-301	Oligodendrocytes
Gnai1	2.58e-302	0.758489	0.588	0.016	5.03e-298	Oligodendrocytes
Ccp110	1.04e-296	0.951864	0.725	0.041	2.04e-292	Oligodendrocytes
Gpr37	8.5e-290	0.666536	0.584	0.018	1.66e-285	Oligodendrocytes
Tmeff2	4.14e-279	0.564008	0.498	0.009	8.07e-275	Oligodendrocytes
C030029H02Rik	1.23e-276	0.515137	0.443	0.004	2.4e-272	Oligodendrocytes
Mbp	1.14e-274	2.02873	0.996	0.17	2.23e-270	Oligodendrocytes
Pllp	1.16e-274	0.897878	0.749	0.054	2.27e-270	Oligodendrocytes
Efnb3	2.15e-273	0.511325	0.459	0.006	4.2e-269	Oligodendrocytes
Fez1	3.88e-271	1.00566	0.808	0.071	7.57e-267	Oligodendrocytes
Car2	2.99e-268	2.09538	0.98	0.163	5.83e-264	Oligodendrocytes
Il33	6.93e-267	0.932056	0.702	0.046	1.35e-262	Oligodendrocytes
Sytl2	1.49e-262	0.47227	0.424	0.004	2.91e-258	Oligodendrocytes
Epb41l3	7.91e-260	0.735494	0.592	0.027	1.54e-255	Oligodendrocytes
Syt11	4.68e-258	1.33816	0.945	0.138	9.14e-254	Oligodendrocytes
Gstp1	6.02e-258	1.04105	0.796	0.077	1.17e-253	Oligodendrocytes
Csrp1	6.38e-257	0.866156	0.741	0.059	1.24e-252	Oligodendrocytes
Gstp-ps	6.79e-256	1.06961	0.804	0.08	1.33e-251	Oligodendrocytes
Nkx6-2	8.61e-254	0.47164	0.431	0.006	1.68e-249	Oligodendrocytes
Edil3	7.74e-244	0.545122	0.467	0.011	1.51e-239	Oligodendrocytes
Sez6l2	5.97e-242	0.490133	0.424	0.007	1.17e-237	Oligodendrocytes
Gjc2	1.07e-238	0.3691	0.376	0.003	2.09e-234	Oligodendrocytes
Trim59	4.4e-236	0.493948	0.416	0.007	8.59e-232	Oligodendrocytes
Hapln2	1.53e-233	0.403177	0.345	0.001	2.98e-229	Oligodendrocytes
Agpat4	4.19e-233	0.626687	0.514	0.02	8.17e-229	Oligodendrocytes
Tmem151a	2.39e-229	0.416877	0.376	0.004	4.67e-225	Oligodendrocytes
Sox2ot	1.2e-225	0.622167	0.561	0.03	2.35e-221	Oligodendrocytes
Plp1	8.85e-224	4.05255	1	0.267	1.73e-219	Oligodendrocytes
Gm11223	1.99e-223	0.763582	0.729	0.067	3.89e-219	Oligodendrocytes
Car14	1.8e-221	0.490045	0.463	0.015	3.51e-217	Oligodendrocytes
Map7	6.24e-221	0.81517	0.643	0.05	1.22e-216	Oligodendrocytes
Kif21a	2.75e-217	0.73935	0.635	0.048	5.37e-213	Oligodendrocytes
Lgi3	3.25e-217	0.446192	0.384	0.006	6.34e-213	Oligodendrocytes
Ndrg1	1.03e-216	0.83484	0.745	0.078	2e-212	Oligodendrocytes
Aatk	1.42e-211	0.483207	0.463	0.018	2.77e-207	Oligodendrocytes
Kcna1	6.62e-210	0.388874	0.345	0.004	1.29e-205	Oligodendrocytes
Plekhb1	1.23e-209	0.55766	0.545	0.032	2.39e-205	Oligodendrocytes
Desi1	2.62e-209	0.679918	0.549	0.034	5.11e-205	Oligodendrocytes
Serpinb1a	1.61e-204	0.54167	0.396	0.01	3.15e-200	Oligodendrocytes
Tppp	8.14e-204	0.611383	0.573	0.041	1.59e-199	Oligodendrocytes
Elavl3	3.72e-203	0.624231	0.573	0.038	7.26e-199	Oligodendrocytes
Dnajb2	1.02e-201	0.690424	0.612	0.051	1.99e-197	Oligodendrocytes
Galnt6	6.9e-200	0.352835	0.337	0.004	1.35e-195	Oligodendrocytes
Grb14	1.37e-199	0.758458	0.624	0.053	2.68e-195	Oligodendrocytes
Map1a	4.95e-199	0.637561	0.514	0.03	9.67e-195	Oligodendrocytes
Gpm6b1	5.55e-199	1.17442	0.941	0.177	1.08e-194	Oligodendrocytes
Scd21	1.53e-198	1.44367	0.98	0.244	2.99e-194	Oligodendrocytes
Pcdh9	3.14e-197	0.844964	0.651	0.063	6.14e-193	Oligodendrocytes
Olig1	5.73e-195	0.533545	0.533	0.033	1.12e-190	Oligodendrocytes
S1pr5	2.29e-187	0.358692	0.306	0.003	4.47e-183	Oligodendrocytes
Dixdc1	7.48e-187	0.638038	0.502	0.031	1.46e-182	Oligodendrocytes
Stmn1	9.14e-187	0.642664	0.627	0.057	1.78e-182	Oligodendrocytes
Slc48a1	1.85e-185	0.601041	0.616	0.057	3.6e-181	Oligodendrocytes
Tmem125	8.52e-184	0.29598	0.282	0.001	1.66e-179	Oligodendrocytes
Ank3	2.75e-180	0.500725	0.463	0.025	5.36e-176	Oligodendrocytes
Josd2	1.11e-178	0.484948	0.463	0.027	2.17e-174	Oligodendrocytes
Jph1	3.03e-175	0.341816	0.302	0.004	5.92e-171	Oligodendrocytes
Trf	1.8e-172	1.25125	0.918	0.235	3.51e-168	Oligodendrocytes
1700047M11Rik	2.07e-171	0.336646	0.318	0.006	4.04e-167	Oligodendrocytes
Tnfaip6	1.68e-168	0.293129	0.282	0.003	3.27e-164	Oligodendrocytes
Sv2a	3.22e-166	0.417426	0.424	0.022	6.29e-162	Oligodendrocytes
Nfasc	5.95e-166	0.43146	0.365	0.014	1.16e-161	Oligodendrocytes
2810468N07Rik	3e-165	0.371386	0.345	0.011	5.85e-161	Oligodendrocytes
Slain1	2.15e-163	0.364131	0.314	0.007	4.2e-159	Oligodendrocytes
Plekhh1	9.7e-163	0.299298	0.271	0.003	1.89e-158	Oligodendrocytes
Anks1b	9.82e-160	0.413551	0.404	0.021	1.92e-155	Oligodendrocytes
Tmod2	4.31e-159	0.621712	0.557	0.056	8.41e-155	Oligodendrocytes
Kif1b	2.8e-156	1.19175	0.89	0.241	5.46e-152	Oligodendrocytes
Ttyh2	8.42e-156	0.376451	0.384	0.019	1.64e-151	Oligodendrocytes
2021-09-08	5.04e-155	0.529936	0.494	0.042	9.84e-151	Oligodendrocytes
Gm6977	5.65e-154	1.44746	0.965	0.418	1.1e-149	Oligodendrocytes
Cpox	8.01e-154	0.566496	0.502	0.044	1.56e-149	Oligodendrocytes
Slc12a2	1.41e-151	0.831901	0.765	0.143	2.76e-147	Oligodendrocytes
Shtn1	1.08e-148	0.45566	0.384	0.021	2.1e-144	Oligodendrocytes
Cmtm51	7.54e-148	0.593676	0.596	0.072	1.47e-143	Oligodendrocytes
Rtn4	1.66e-147	0.986244	0.859	0.225	3.24e-143	Oligodendrocytes
Tppp3	3e-147	0.45284	0.38	0.021	5.86e-143	Oligodendrocytes
App1	1.56e-146	1.25004	0.98	0.411	3.04e-142	Oligodendrocytes
Mapk8ip1	3.18e-145	0.37486	0.353	0.017	6.22e-141	Oligodendrocytes
St18	2.88e-144	0.344228	0.294	0.008	5.63e-140	Oligodendrocytes
Fth1	1.05e-143	1.52456	0.996	0.679	2.06e-139	Oligodendrocytes
Ywhaq	1.61e-143	0.764621	0.725	0.132	3.13e-139	Oligodendrocytes
Fgfr2	2.21e-140	0.341496	0.318	0.013	4.32e-136	Oligodendrocytes
2021-09-07	3.48e-140	1.38015	0.965	0.482	6.8e-136	Oligodendrocytes
Dusp26	4.12e-140	0.31463	0.263	0.006	8.05e-136	Oligodendrocytes
Sec11c	2.68e-139	0.905681	0.8	0.186	5.23e-135	Oligodendrocytes
Acot7	6.41e-138	0.308538	0.286	0.009	1.25e-133	Oligodendrocytes
Slc44a1	8.24e-138	0.481842	0.478	0.045	1.61e-133	Oligodendrocytes
Tmod1	5.94e-137	0.362073	0.333	0.016	1.16e-132	Oligodendrocytes
Bcas1	1.47e-136	0.469853	0.396	0.027	2.86e-132	Oligodendrocytes
Adi1	2.4e-136	0.449465	0.404	0.029	4.69e-132	Oligodendrocytes
Efhd1	2.9e-134	0.290434	0.29	0.01	5.67e-130	Oligodendrocytes
Gsn	4.23e-134	0.441099	0.369	0.023	8.26e-130	Oligodendrocytes
Pdlim2	7.73e-131	0.331779	0.329	0.017	1.51e-126	Oligodendrocytes
Ypel2	3.47e-130	0.370486	0.353	0.021	6.77e-126	Oligodendrocytes
Arhgap23	3.99e-130	0.290532	0.286	0.01	7.79e-126	Oligodendrocytes
Cdc37l1	5.34e-127	0.632599	0.58	0.085	1.04e-122	Oligodendrocytes
Gprc5b	4e-126	0.407628	0.416	0.036	7.82e-122	Oligodendrocytes
Ppp1r16b	4.47e-125	0.378172	0.357	0.024	8.72e-121	Oligodendrocytes
Prr5l	3.16e-122	0.456854	0.373	0.028	6.17e-118	Oligodendrocytes
Clmn	2.91e-121	0.410821	0.42	0.039	5.69e-117	Oligodendrocytes
Osbpl1a	4.86e-121	0.716172	0.686	0.137	9.49e-117	Oligodendrocytes
Carhsp1	9.61e-121	0.327495	0.337	0.021	1.88e-116	Oligodendrocytes
Pde8a	8.27e-119	0.398117	0.38	0.031	1.61e-114	Oligodendrocytes
Sox10	4.97e-117	0.299258	0.29	0.014	9.71e-113	Oligodendrocytes
Abca2	1.17e-115	0.297418	0.314	0.018	2.28e-111	Oligodendrocytes
Olfml1	2.11e-114	0.264507	0.263	0.011	4.13e-110	Oligodendrocytes
Unc5b	2.84e-114	0.281275	0.263	0.011	5.54e-110	Oligodendrocytes
Gng111	5.11e-113	0.669933	0.627	0.113	9.98e-109	Oligodendrocytes
Gatm	2.47e-110	0.779732	0.867	0.29	4.81e-106	Oligodendrocytes
Trim2	2.8e-109	0.449872	0.478	0.063	5.47e-105	Oligodendrocytes
Arsg	9.82e-109	0.333132	0.333	0.025	1.92e-104	Oligodendrocytes
Phldb1	1.27e-107	0.266786	0.263	0.012	2.48e-103	Oligodendrocytes
Pak1	2.36e-107	0.550235	0.549	0.091	4.61e-103	Oligodendrocytes
Secisbp2l	2.47e-105	0.649038	0.643	0.138	4.83e-101	Oligodendrocytes
Myo6	3.98e-105	0.679633	0.635	0.134	7.76e-101	Oligodendrocytes
Tmbim1	1.72e-102	0.345332	0.345	0.03	3.35e-98	Oligodendrocytes
Taldo1	9.96e-102	0.554118	0.6	0.118	1.94e-97	Oligodendrocytes
Arhgef10	5.05e-101	0.25265	0.259	0.014	9.86e-97	Oligodendrocytes
Rnf7	7.7e-101	0.560875	0.6	0.119	1.5e-96	Oligodendrocytes
Psat1	4.01e-100	0.386565	0.408	0.047	7.84e-96	Oligodendrocytes
Fnbp1	7.08e-98	0.629032	0.635	0.145	1.38e-93	Oligodendrocytes
Nipa1	1.35e-97	0.293818	0.298	0.022	2.64e-93	Oligodendrocytes
Elovl7	2.89e-97	0.369603	0.361	0.036	5.64e-93	Oligodendrocytes
Fth-ps3	4.25e-97	0.294079	0.318	0.026	8.3e-93	Oligodendrocytes
Ank	5.21e-96	0.412717	0.369	0.039	1.02e-91	Oligodendrocytes
Eml2	2.22e-95	0.288378	0.255	0.015	4.34e-91	Oligodendrocytes
Gltp	1.08e-94	0.396727	0.424	0.055	2.11e-90	Oligodendrocytes
Nap1l5	6.16e-94	0.424971	0.38	0.043	1.2e-89	Oligodendrocytes
Gm12346	4.15e-93	0.732673	0.827	0.287	8.09e-89	Oligodendrocytes
Eid1	7.28e-92	0.51303	0.569	0.115	1.42e-87	Oligodendrocytes
Fam171b1	1.23e-91	0.437198	0.502	0.084	2.41e-87	Oligodendrocytes
Rnf13	4.45e-91	0.681057	0.722	0.214	8.69e-87	Oligodendrocytes
Bin1	7.79e-90	0.689168	0.894	0.353	1.52e-85	Oligodendrocytes
Il1rap	1.66e-89	0.280275	0.251	0.016	3.25e-85	Oligodendrocytes
Erbin	1.82e-88	0.64633	0.663	0.182	3.56e-84	Oligodendrocytes
Kcnj101	1.81e-87	0.444369	0.439	0.066	3.53e-83	Oligodendrocytes
Pcbp4	1.46e-86	0.282303	0.275	0.021	2.84e-82	Oligodendrocytes
Shisa4	2.81e-86	0.326895	0.341	0.038	5.49e-82	Oligodendrocytes
Pla2g16	5.21e-86	0.479442	0.502	0.091	1.02e-81	Oligodendrocytes
Atp1b3	8.89e-86	0.558872	0.655	0.175	1.73e-81	Oligodendrocytes
Dnm3	1.04e-85	0.440398	0.427	0.063	2.02e-81	Oligodendrocytes
Jam3	4.2e-85	0.294776	0.318	0.032	8.21e-81	Oligodendrocytes
Ppp2r3a	4.78e-84	0.387522	0.404	0.057	9.32e-80	Oligodendrocytes
Dpy19l1	2.01e-83	0.356839	0.373	0.049	3.92e-79	Oligodendrocytes
Dbi1	3.4e-83	0.593238	0.796	0.256	6.63e-79	Oligodendrocytes
Hsp90aa1	1.39e-82	0.746635	0.855	0.36	2.71e-78	Oligodendrocytes
Neat1	8.14e-82	0.73119	0.706	0.222	1.59e-77	Oligodendrocytes
Tuba1a	1.18e-81	0.580633	0.78	0.257	2.31e-77	Oligodendrocytes
Plcl1	4.14e-80	0.434144	0.376	0.053	8.08e-76	Oligodendrocytes
Chn2	1.26e-79	0.398929	0.443	0.075	2.46e-75	Oligodendrocytes
Map7d1	1.99e-79	0.565475	0.604	0.159	3.89e-75	Oligodendrocytes
Slu7	6.64e-79	0.519824	0.518	0.111	1.3e-74	Oligodendrocytes
Daam1	1.44e-78	0.424974	0.463	0.083	2.8e-74	Oligodendrocytes
Cfl2	4.1e-78	0.395045	0.471	0.087	7.99e-74	Oligodendrocytes
Sema6a	2e-77	0.297996	0.306	0.033	3.91e-73	Oligodendrocytes
Cdc42bpa	1.08e-76	0.469161	0.51	0.105	2.11e-72	Oligodendrocytes
Enpp4	3.52e-76	0.315641	0.31	0.035	6.88e-72	Oligodendrocytes
Phyhipl1	1.42e-75	0.356664	0.412	0.067	2.78e-71	Oligodendrocytes
Etv1	7.18e-75	0.370824	0.369	0.054	1.4e-70	Oligodendrocytes
Tulp4	8.08e-75	0.477955	0.486	0.103	1.58e-70	Oligodendrocytes
Bpgm	1.91e-74	0.282893	0.282	0.029	3.72e-70	Oligodendrocytes
Prox1	3.25e-74	0.299527	0.286	0.03	6.34e-70	Oligodendrocytes
Ank2	4.51e-74	0.433308	0.522	0.111	8.79e-70	Oligodendrocytes
Arpc1a	5.91e-74	0.446852	0.494	0.105	1.15e-69	Oligodendrocytes
Clip3	5.16e-73	0.261497	0.255	0.023	1.01e-68	Oligodendrocytes
S100a16	9.13e-72	0.416851	0.514	0.112	1.78e-67	Oligodendrocytes
Sirt2	1.02e-71	0.465887	0.529	0.123	1.99e-67	Oligodendrocytes
Spg20	1.65e-70	0.391771	0.416	0.075	3.22e-66	Oligodendrocytes
Ncam2	1e-69	0.296899	0.294	0.035	1.96e-65	Oligodendrocytes
Rcan2	2.66e-69	0.269896	0.271	0.029	5.19e-65	Oligodendrocytes
Otud7b	2.41e-68	0.387827	0.373	0.062	4.71e-64	Oligodendrocytes
Wscd1	1.38e-67	0.250697	0.275	0.031	2.69e-63	Oligodendrocytes
Ncam11	2.04e-67	0.352082	0.471	0.096	3.98e-63	Oligodendrocytes
Cers2	1.27e-65	0.334208	0.369	0.062	2.47e-61	Oligodendrocytes
Mbnl2	3.64e-65	0.496544	0.592	0.171	7.11e-61	Oligodendrocytes
Qk	5.65e-65	0.597472	0.918	0.534	1.1e-60	Oligodendrocytes
Elovl6	7.76e-65	0.265362	0.251	0.026	1.51e-60	Oligodendrocytes
Evi2a	8.38e-65	0.475772	0.612	0.179	1.64e-60	Oligodendrocytes
Arl2	2.49e-63	0.255739	0.302	0.041	4.87e-59	Oligodendrocytes
Fkbp1a	3.23e-62	0.40803	0.443	0.099	6.3e-58	Oligodendrocytes
Inpp5f	5.17e-62	0.414413	0.345	0.058	1.01e-57	Oligodendrocytes
Cadm4	1.23e-61	0.263453	0.271	0.033	2.41e-57	Oligodendrocytes
Thra	2.25e-61	0.325996	0.427	0.088	4.4e-57	Oligodendrocytes
Vmp1	1.11e-60	0.371279	0.4	0.079	2.17e-56	Oligodendrocytes
Limch1	6.54e-60	0.430515	0.455	0.105	1.28e-55	Oligodendrocytes
Lamp1	1.55e-59	0.579989	0.827	0.435	3.03e-55	Oligodendrocytes
Lap3	6.16e-59	0.355294	0.439	0.098	1.2e-54	Oligodendrocytes
Clic41	1.03e-58	0.331839	0.412	0.085	2e-54	Oligodendrocytes
Fabp51	1.64e-57	0.354243	0.376	0.073	3.21e-53	Oligodendrocytes
Omg1	4.28e-57	0.300693	0.345	0.06	8.35e-53	Oligodendrocytes
Rhog	9.14e-57	0.32694	0.42	0.092	1.78e-52	Oligodendrocytes
Pde4b	1.35e-56	0.303608	0.365	0.071	2.63e-52	Oligodendrocytes
Slc38a2	9.41e-55	0.365657	0.498	0.133	1.84e-50	Oligodendrocytes
Gnao11	8.95e-54	0.352378	0.463	0.113	1.75e-49	Oligodendrocytes
Degs1	1.29e-53	0.352961	0.396	0.087	2.53e-49	Oligodendrocytes
Eps15	1.64e-53	0.28295	0.353	0.069	3.21e-49	Oligodendrocytes
Bnip3l	2.44e-53	0.387415	0.494	0.138	4.77e-49	Oligodendrocytes
Litaf	9.4e-53	0.312856	0.384	0.083	1.84e-48	Oligodendrocytes
Lpgat1	1.71e-52	0.288883	0.322	0.058	3.33e-48	Oligodendrocytes
Gm4617	6.15e-52	0.459183	0.867	0.465	1.2e-47	Oligodendrocytes
Ppfibp2	1.76e-51	0.278669	0.306	0.053	3.44e-47	Oligodendrocytes
Tm7sf3	3.44e-51	0.272942	0.286	0.047	6.72e-47	Oligodendrocytes
Cystm1	1.01e-50	0.251382	0.329	0.062	1.96e-46	Oligodendrocytes
Kif1a	1.75e-50	0.261396	0.278	0.045	3.41e-46	Oligodendrocytes
Clasp2	2.97e-49	0.373011	0.475	0.134	5.8e-45	Oligodendrocytes
Hepacam1	4.78e-49	0.330393	0.404	0.096	9.33e-45	Oligodendrocytes
Gm9800	5.38e-49	0.466812	0.733	0.344	1.05e-44	Oligodendrocytes
mt-Cytb	5.28e-48	0.475823	0.937	0.695	1.03e-43	Oligodendrocytes
mt-Co1	5.52e-48	0.512357	0.8	0.441	1.08e-43	Oligodendrocytes
Nudt4	1.22e-47	0.425687	0.482	0.14	2.37e-43	Oligodendrocytes
Reep5	2.08e-47	0.355031	0.537	0.173	4.05e-43	Oligodendrocytes
Ptma	4.5e-47	0.470179	0.847	0.485	8.79e-43	Oligodendrocytes
Epn2	2.26e-46	0.346349	0.427	0.113	4.41e-42	Oligodendrocytes
Cldnd1	2.11e-45	0.341956	0.4	0.103	4.12e-41	Oligodendrocytes
Ppp2r2a	4.7e-45	0.370112	0.475	0.142	9.17e-41	Oligodendrocytes
Prkacb	5.93e-45	0.293763	0.325	0.07	1.16e-40	Oligodendrocytes
Aplp21	7.85e-45	0.438494	0.71	0.304	1.53e-40	Oligodendrocytes
Gm122221	3.77e-43	0.279559	0.361	0.086	7.36e-39	Oligodendrocytes
Ube2d1	1.6e-42	0.258446	0.271	0.051	3.13e-38	Oligodendrocytes
Trp53bp2	2.17e-41	0.320624	0.341	0.082	4.24e-37	Oligodendrocytes
Sort1	9.76e-41	0.261942	0.337	0.079	1.9e-36	Oligodendrocytes
Hsp90ab1	1.24e-40	0.463841	0.929	0.727	2.42e-36	Oligodendrocytes
Tsc22d4	2.16e-40	0.442781	0.667	0.311	4.21e-36	Oligodendrocytes
Tmem258	3.52e-40	0.306911	0.38	0.103	6.87e-36	Oligodendrocytes
Pip4k2a	1.11e-39	0.405171	0.565	0.223	2.17e-35	Oligodendrocytes
H2afj	1.82e-39	0.306792	0.325	0.078	3.56e-35	Oligodendrocytes
Rap1a	1.15e-38	0.399873	0.529	0.2	2.24e-34	Oligodendrocytes
Fam168a	2.07e-38	0.376621	0.447	0.149	4.05e-34	Oligodendrocytes
Rdx	1.37e-37	0.4155	0.69	0.346	2.67e-33	Oligodendrocytes
Sbds	2.97e-37	0.362005	0.494	0.176	5.8e-33	Oligodendrocytes
Kif3a	7.63e-37	0.2687	0.333	0.085	1.49e-32	Oligodendrocytes
Slc25a41	8.42e-37	0.352538	0.69	0.32	1.64e-32	Oligodendrocytes
Fis1	1.92e-36	0.27948	0.373	0.106	3.76e-32	Oligodendrocytes
Gm9392	3.18e-36	0.291132	0.349	0.096	6.2e-32	Oligodendrocytes
Efcab14	4.46e-36	0.293618	0.341	0.091	8.71e-32	Oligodendrocytes
Cd9	6.57e-36	0.349081	0.624	0.263	1.28e-31	Oligodendrocytes
Prdx11	7.25e-36	0.358881	0.596	0.255	1.42e-31	Oligodendrocytes
Ndufa3	1.71e-35	0.301198	0.459	0.157	3.34e-31	Oligodendrocytes
Selenow	2.34e-35	0.282542	0.396	0.121	4.57e-31	Oligodendrocytes
Mpp5	3.86e-34	0.280362	0.353	0.1	7.54e-30	Oligodendrocytes
Psip1	4.94e-34	0.256192	0.4	0.122	9.64e-30	Oligodendrocytes
Fermt21	5.37e-34	0.276788	0.494	0.171	1.05e-29	Oligodendrocytes
Prnp1	7.84e-33	0.25137	0.627	0.256	1.53e-28	Oligodendrocytes
Ktn1	8.72e-33	0.38859	0.682	0.371	1.7e-28	Oligodendrocytes
Atp8a1	1.43e-32	0.331875	0.404	0.135	2.8e-28	Oligodendrocytes
Pafah1b1	3.99e-32	0.359522	0.651	0.323	7.78e-28	Oligodendrocytes
Atxn7l3b	4.99e-32	0.334015	0.529	0.225	9.75e-28	Oligodendrocytes
Arap2	6.56e-32	0.258286	0.345	0.1	1.28e-27	Oligodendrocytes
1810037I17Rik	1.04e-31	0.267484	0.463	0.164	2.03e-27	Oligodendrocytes
Rsrp1	1.97e-31	0.365741	0.694	0.371	3.84e-27	Oligodendrocytes
Pea15a	2e-31	0.323345	0.467	0.18	3.9e-27	Oligodendrocytes
mt-Nd1	3.93e-31	0.380216	0.906	0.652	7.67e-27	Oligodendrocytes
Selenok	1.57e-28	0.293971	0.502	0.212	3.06e-24	Oligodendrocytes
Tecr	8.25e-28	0.261144	0.412	0.152	1.61e-23	Oligodendrocytes
Cdk19	8.52e-28	0.276429	0.318	0.097	1.66e-23	Oligodendrocytes
Gm6368	8.79e-28	0.310596	0.561	0.269	1.71e-23	Oligodendrocytes
Dock10	1.38e-27	0.267268	0.475	0.191	2.68e-23	Oligodendrocytes
Zdhhc20	6.62e-27	0.295635	0.369	0.127	1.29e-22	Oligodendrocytes
Hsbp1	1.63e-26	0.266842	0.42	0.163	3.19e-22	Oligodendrocytes
Mid1ip11	4.72e-26	0.268321	0.404	0.151	9.21e-22	Oligodendrocytes
mt-Nd4	2.04e-25	0.338281	0.773	0.49	3.97e-21	Oligodendrocytes
Ccdc88a1	2.55e-25	0.261306	0.537	0.242	4.99e-21	Oligodendrocytes
Sypl	4.94e-24	0.276715	0.349	0.127	9.64e-20	Oligodendrocytes
Dst	5.32e-24	0.28083	0.624	0.324	1.04e-19	Oligodendrocytes
Oxr1	6.63e-24	0.261711	0.286	0.091	1.29e-19	Oligodendrocytes
Ywhae	1.08e-23	0.309699	0.698	0.408	2.1e-19	Oligodendrocytes
Rtn3	2.99e-23	0.324791	0.541	0.275	5.83e-19	Oligodendrocytes
Zfp706	5.86e-23	0.255228	0.424	0.176	1.14e-18	Oligodendrocytes
Eif1-ps1	7.93e-23	0.29017	0.506	0.239	1.55e-18	Oligodendrocytes
Cox4i1	1.85e-22	0.280395	0.659	0.379	3.6e-18	Oligodendrocytes
Ccdc47	2.91e-22	0.276195	0.412	0.173	5.68e-18	Oligodendrocytes
Cox6c	2.17e-21	0.26151	0.533	0.273	4.23e-17	Oligodendrocytes
Zeb21	3.75e-21	0.296131	0.651	0.381	7.33e-17	Oligodendrocytes
Cwc15	3.09e-20	0.270674	0.463	0.223	6.04e-16	Oligodendrocytes
Serinc1	5.09e-19	0.288996	0.596	0.346	9.93e-15	Oligodendrocytes
Cox6a1	6.59e-19	0.276552	0.518	0.278	1.29e-14	Oligodendrocytes
Dync1i2	1.13e-18	0.261811	0.596	0.337	2.2e-14	Oligodendrocytes
Fam21	1.91e-18	0.273719	0.396	0.177	3.73e-14	Oligodendrocytes
Eif1	4.7e-18	0.263343	0.616	0.364	9.17e-14	Oligodendrocytes
Sec62	3.06e-17	0.252355	0.569	0.333	5.97e-13	Oligodendrocytes
Slk	1.03e-16	0.269421	0.439	0.223	2e-12	Oligodendrocytes
Arid4b	1.14e-15	0.265703	0.392	0.189	2.22e-11	Oligodendrocytes
mt-Rnr1	1.91e-12	0.307282	0.765	0.616	3.73e-08	Oligodendrocytes
Dlx6os1	0	1.22229	0.584	0.002	0	Neuroblasts
Dlx1	0	1.15359	0.62	0.003	0	Neuroblasts
Gad2	6.36e-302	0.692354	0.445	0.001	1.24e-297	Neuroblasts
Celf4	2.79e-246	0.701561	0.496	0.009	5.45e-242	Neuroblasts
Sox11	1.91e-245	1.01009	0.504	0.01	3.73e-241	Neuroblasts
Igfbpl1	4.76e-244	0.490555	0.343	0	9.3e-240	Neuroblasts
Tiam2	1.02e-234	0.434584	0.365	0.002	1.99e-230	Neuroblasts
Tubb3	1.32e-232	0.602932	0.416	0.005	2.58e-228	Neuroblasts
Dcx	8.12e-230	0.599042	0.358	0.002	1.58e-225	Neuroblasts
Meg3	4.82e-218	2.1891	0.628	0.028	9.4e-214	Neuroblasts
Cd24a	2.33e-209	0.59718	0.401	0.006	4.55e-205	Neuroblasts
Meis2	7.38e-207	1.09033	0.679	0.038	1.44e-202	Neuroblasts
Nrxn3	6.61e-195	0.563109	0.401	0.008	1.29e-190	Neuroblasts
Bcl11a	9.13e-193	0.438054	0.328	0.003	1.78e-188	Neuroblasts
Crmp1	1.19e-165	0.369051	0.314	0.004	2.32e-161	Neuroblasts
Dpysl3	6.13e-164	0.511531	0.35	0.007	1.2e-159	Neuroblasts
Gad1	2.39e-162	0.428455	0.285	0.003	4.67e-158	Neuroblasts
Nol4	5.31e-150	0.368414	0.299	0.005	1.04e-145	Neuroblasts
Nsg2	2.09e-138	0.499952	0.358	0.012	4.08e-134	Neuroblasts
Map1b	6.25e-138	0.88839	0.54	0.038	1.22e-133	Neuroblasts
Stmn2	9.23e-135	0.87101	0.482	0.029	1.8e-130	Neuroblasts
Cdca7	1e-128	0.617532	0.387	0.017	1.96e-124	Neuroblasts
Hmgb3	1.39e-123	0.443499	0.365	0.016	2.71e-119	Neuroblasts
Arx	1.44e-116	0.360745	0.27	0.007	2.8e-112	Neuroblasts
Mex3a	2.2e-116	0.335515	0.27	0.007	4.29e-112	Neuroblasts
Gm6104	1.68e-109	0.370116	0.299	0.011	3.27e-105	Neuroblasts
Nsg1	2.58e-106	0.332372	0.285	0.01	5.04e-102	Neuroblasts
Myt1	1.52e-100	0.322171	0.263	0.009	2.96e-96	Neuroblasts
Ccnd2	3.71e-99	1.53123	0.504	0.051	7.24e-95	Neuroblasts
Ahi1	5.32e-99	0.62656	0.547	0.058	1.04e-94	Neuroblasts
Map2	9.54e-98	0.693101	0.584	0.07	1.86e-93	Neuroblasts
6330403K07Rik	9.12e-96	0.291238	0.314	0.016	1.78e-91	Neuroblasts
Snhg11	4.9e-90	1.12737	0.277	0.013	9.57e-86	Neuroblasts
Nrep	1.13e-87	0.530642	0.431	0.04	2.2e-83	Neuroblasts
Rtn1	5.79e-87	0.580878	0.533	0.067	1.13e-82	Neuroblasts
Bex2	2.72e-86	0.340526	0.299	0.017	5.31e-82	Neuroblasts
Nnat1	1.35e-79	0.765093	0.533	0.072	2.64e-75	Neuroblasts
Stmn11	1.16e-70	0.844651	0.533	0.082	2.26e-66	Neuroblasts
Gm112231	6.59e-70	0.935007	0.569	0.098	1.29e-65	Neuroblasts
Rnd3	6.29e-67	0.45919	0.307	0.025	1.23e-62	Neuroblasts
Peg3	4.35e-66	0.386836	0.38	0.041	8.48e-62	Neuroblasts
Soga3	4.85e-66	0.474686	0.416	0.051	9.46e-62	Neuroblasts
Gm1673	2e-65	0.324348	0.27	0.019	3.91e-61	Neuroblasts
Ttc3	8.68e-64	0.925441	0.766	0.233	1.69e-59	Neuroblasts
Atp1b11	7.74e-61	0.804541	0.54	0.093	1.51e-56	Neuroblasts
Ezh2	2.38e-60	0.641283	0.401	0.053	4.65e-56	Neuroblasts
Elavl31	1.45e-58	0.516607	0.438	0.064	2.84e-54	Neuroblasts
Tmsb101	9.58e-58	0.877879	0.562	0.12	1.87e-53	Neuroblasts
2610203C20Rik	1.34e-57	0.377105	0.35	0.041	2.62e-53	Neuroblasts
Zfp704	1.61e-57	0.351807	0.314	0.032	3.14e-53	Neuroblasts
Chd3	1.77e-55	0.57033	0.46	0.077	3.45e-51	Neuroblasts
Camta1	5.3e-54	0.389668	0.328	0.038	1.03e-49	Neuroblasts
C130071C03Rik	5.83e-50	0.307097	0.255	0.024	1.14e-45	Neuroblasts
Tcaf1	9.25e-50	0.403156	0.409	0.066	1.81e-45	Neuroblasts
Pbx1	9.44e-50	0.448766	0.38	0.057	1.84e-45	Neuroblasts
Tuba1a1	5.76e-46	1.15971	0.715	0.279	1.12e-41	Neuroblasts
Psip11	1.52e-45	0.521898	0.54	0.127	2.98e-41	Neuroblasts
Gria21	1.71e-45	0.513401	0.533	0.114	3.34e-41	Neuroblasts
Tubb5	1.9e-45	0.884511	0.577	0.16	3.7e-41	Neuroblasts
Auts2	3e-45	0.311758	0.277	0.032	5.86e-41	Neuroblasts
Nfib	1.22e-43	0.640209	0.489	0.113	2.38e-39	Neuroblasts
Tubb2b1	6.56e-42	0.593999	0.46	0.102	1.28e-37	Neuroblasts
Pfn2	2.44e-40	0.620583	0.387	0.072	4.77e-36	Neuroblasts
Sox4	2.78e-39	0.759557	0.555	0.161	5.43e-35	Neuroblasts
Fnbp1l1	8.35e-39	0.607991	0.518	0.132	1.63e-34	Neuroblasts
Strbp	1.15e-38	0.34907	0.365	0.065	2.24e-34	Neuroblasts
Ncam12	1.25e-38	0.427036	0.482	0.109	2.43e-34	Neuroblasts
Gm15773	2.23e-38	0.389223	0.401	0.082	4.35e-34	Neuroblasts
Trim21	1.67e-37	0.349228	0.401	0.081	3.25e-33	Neuroblasts
Ccdc88a2	2.31e-36	0.650709	0.672	0.248	4.5e-32	Neuroblasts
Tshz1	1.24e-35	0.367356	0.299	0.049	2.42e-31	Neuroblasts
Bex3	1.67e-35	0.30261	0.328	0.058	3.26e-31	Neuroblasts
Rufy3	3.02e-35	0.358951	0.365	0.072	5.89e-31	Neuroblasts
Myef2	3.03e-35	0.306914	0.314	0.053	5.92e-31	Neuroblasts
Atpif1	6.67e-34	0.529786	0.591	0.198	1.3e-29	Neuroblasts
Myh10	1.6e-33	0.37233	0.321	0.057	3.13e-29	Neuroblasts
Nfix	2.21e-33	0.496264	0.416	0.102	4.31e-29	Neuroblasts
Prdx2	3.79e-33	0.425305	0.453	0.115	7.4e-29	Neuroblasts
Gm9833	1.45e-32	0.281874	0.299	0.052	2.83e-28	Neuroblasts
Hmgn2	2.68e-32	0.515153	0.307	0.057	5.22e-28	Neuroblasts
Marcksl1	3.69e-31	0.409342	0.453	0.121	7.21e-27	Neuroblasts
Hdgfrp3	7.49e-31	0.310537	0.292	0.052	1.46e-26	Neuroblasts
Hdac2	8.53e-31	0.341143	0.343	0.073	1.67e-26	Neuroblasts
Cdk5r1	1.02e-30	0.259789	0.263	0.043	1.99e-26	Neuroblasts
Hn1	6.39e-29	0.32911	0.336	0.073	1.25e-24	Neuroblasts
Whsc1	1.77e-28	0.363068	0.35	0.08	3.45e-24	Neuroblasts
Tia1	8.45e-28	0.351162	0.416	0.114	1.65e-23	Neuroblasts
Kif2a	1.26e-25	0.30141	0.35	0.086	2.45e-21	Neuroblasts
Casp3	2.29e-25	0.293909	0.299	0.064	4.47e-21	Neuroblasts
Gm8203	2.33e-24	0.310662	0.292	0.065	4.55e-20	Neuroblasts
Gng2	3.53e-24	0.394768	0.336	0.086	6.89e-20	Neuroblasts
Hnrnpab	3.76e-24	0.521079	0.526	0.199	7.35e-20	Neuroblasts
Tmpo	7.49e-24	0.360817	0.299	0.07	1.46e-19	Neuroblasts
Kif21a1	1.28e-23	0.316114	0.336	0.082	2.5e-19	Neuroblasts
Snrpf	8.33e-23	0.271098	0.285	0.065	1.63e-18	Neuroblasts
Tdpx-ps1	9.04e-23	0.296217	0.27	0.059	1.76e-18	Neuroblasts
Pnn	1.62e-22	0.472928	0.701	0.373	3.16e-18	Neuroblasts
Snhg5	2.41e-22	0.268434	0.255	0.054	4.7e-18	Neuroblasts
Fam98b	5.66e-22	0.263919	0.292	0.07	1.11e-17	Neuroblasts
Sh3bgrl	1.2e-21	0.328948	0.365	0.104	2.33e-17	Neuroblasts
Kat6b	1.39e-21	0.333047	0.299	0.075	2.71e-17	Neuroblasts
Hmgn1	1.49e-21	0.435217	0.489	0.187	2.91e-17	Neuroblasts
Cdk4	1.69e-21	0.357582	0.321	0.085	3.3e-17	Neuroblasts
Smarcc1	8.31e-21	0.355741	0.394	0.128	1.62e-16	Neuroblasts
Luc7l3	1.81e-20	0.508625	0.693	0.373	3.54e-16	Neuroblasts
Gprasp1	4.53e-20	0.301764	0.328	0.094	8.84e-16	Neuroblasts
Nedd4	8.86e-20	0.4451	0.423	0.151	1.73e-15	Neuroblasts
Gm4204	3.48e-19	0.395589	0.401	0.139	6.79e-15	Neuroblasts
Nasp	7.62e-19	0.59996	0.328	0.1	1.49e-14	Neuroblasts
Dynlt1-ps1	9.94e-19	0.273013	0.285	0.076	1.94e-14	Neuroblasts
Anp32e	1.44e-18	0.499867	0.453	0.183	2.81e-14	Neuroblasts
Sox2ot1	4.59e-18	0.260885	0.255	0.062	8.96e-14	Neuroblasts
2021-09-11	4.85e-18	0.29376	0.314	0.09	9.47e-14	Neuroblasts
Gm13092	1.87e-17	0.260943	0.255	0.067	3.64e-13	Neuroblasts
Matr3	2.25e-17	0.42991	0.606	0.313	4.39e-13	Neuroblasts
Cbx5	5.86e-17	0.401824	0.387	0.14	1.14e-12	Neuroblasts
Gm11560	1.12e-16	0.424166	0.482	0.22	2.19e-12	Neuroblasts
Luc7l	1.2e-16	0.259504	0.35	0.119	2.33e-12	Neuroblasts
Hmgb2	1.2e-16	0.634378	0.299	0.094	2.34e-12	Neuroblasts
Tmem57	1.59e-16	0.270537	0.285	0.083	3.11e-12	Neuroblasts
Top2b	1.66e-16	0.284276	0.438	0.169	3.25e-12	Neuroblasts
Syne2	1.94e-16	0.257591	0.27	0.074	3.79e-12	Neuroblasts
Apc	2.73e-16	0.574853	0.54	0.27	5.33e-12	Neuroblasts
Fkbp3	4.04e-16	0.436661	0.453	0.193	7.89e-12	Neuroblasts
Ybx1	5.07e-16	0.519514	0.642	0.378	9.91e-12	Neuroblasts
Smarcc2	5.54e-16	0.313151	0.409	0.159	1.08e-11	Neuroblasts
Tcf4	1.76e-15	0.592602	0.642	0.421	3.43e-11	Neuroblasts
Pou3f31	2.19e-15	0.299636	0.292	0.091	4.28e-11	Neuroblasts
Atrx	2.28e-15	0.387651	0.73	0.475	4.44e-11	Neuroblasts
Ank21	2.29e-15	0.312382	0.365	0.133	4.47e-11	Neuroblasts
Fubp1	3.63e-15	0.446021	0.482	0.225	7.08e-11	Neuroblasts
Anp32a1	5.68e-15	0.413497	0.664	0.416	1.11e-10	Neuroblasts
Pantr11	1.65e-14	0.289198	0.299	0.096	3.21e-10	Neuroblasts
Thoc7	1.77e-14	0.27083	0.328	0.116	3.46e-10	Neuroblasts
Pcm1	2.35e-14	0.352202	0.555	0.282	4.58e-10	Neuroblasts
Tubb2a	2.92e-14	0.260419	0.343	0.126	5.7e-10	Neuroblasts
Ilf2	3.31e-14	0.277608	0.27	0.086	6.46e-10	Neuroblasts
Hnrnpr	1.21e-13	0.300232	0.423	0.186	2.36e-09	Neuroblasts
Gm123461	1.24e-13	0.426764	0.569	0.318	2.42e-09	Neuroblasts
Hnrnpd	2.04e-13	0.440418	0.526	0.288	3.97e-09	Neuroblasts
H2afv	2.47e-13	0.323637	0.27	0.092	4.81e-09	Neuroblasts
Ranbp1	2.75e-13	0.318066	0.35	0.136	5.37e-09	Neuroblasts
Hdgf	2.98e-13	0.254493	0.285	0.097	5.81e-09	Neuroblasts
Htatsf1	4.05e-13	0.263117	0.358	0.141	7.91e-09	Neuroblasts
R3hdm1	5.06e-13	0.429873	0.307	0.113	9.88e-09	Neuroblasts
Rps26	8.03e-13	0.434991	0.569	0.321	1.57e-08	Neuroblasts
H3f3a	8.23e-13	0.38554	0.431	0.203	1.61e-08	Neuroblasts
Banf1	8.67e-13	0.250913	0.285	0.098	1.69e-08	Neuroblasts
Hnrnpu	1.25e-12	0.442717	0.788	0.618	2.44e-08	Neuroblasts
Pnisr1	1.26e-12	0.397375	0.73	0.506	2.46e-08	Neuroblasts
Basp11	1.76e-12	0.38698	0.533	0.301	3.44e-08	Neuroblasts
Nap1l1	1.88e-12	0.263376	0.292	0.105	3.67e-08	Neuroblasts
Ccar1	3.32e-12	0.279697	0.416	0.192	6.47e-08	Neuroblasts
Dhx9	3.56e-12	0.266376	0.365	0.154	6.96e-08	Neuroblasts
Ybx1-ps2	1.34e-11	0.250304	0.307	0.12	2.62e-07	Neuroblasts
Rps26-ps1	1.42e-11	0.255825	0.292	0.112	2.78e-07	Neuroblasts
Kmt2e	1.77e-11	0.289642	0.562	0.339	3.45e-07	Neuroblasts
Cbx1	2.24e-11	0.277244	0.46	0.238	4.38e-07	Neuroblasts
Hsp90aa11	3.14e-11	0.36743	0.628	0.388	6.12e-07	Neuroblasts
Zranb2	3.86e-11	0.316676	0.409	0.208	7.53e-07	Neuroblasts
Hnrnph3	8.87e-11	0.256811	0.292	0.113	1.73e-06	Neuroblasts
Smc3	9.13e-11	0.369803	0.445	0.241	1.78e-06	Neuroblasts
Hnrnpa2b1	1.31e-10	0.538482	0.737	0.619	2.56e-06	Neuroblasts
Akap9	1.42e-10	0.396306	0.511	0.313	2.77e-06	Neuroblasts
H1f0	1.72e-10	0.277288	0.27	0.104	3.35e-06	Neuroblasts
Gm5778	2.68e-10	0.321258	0.445	0.24	5.23e-06	Neuroblasts
Gm8292	5.56e-10	0.304336	0.445	0.237	1.09e-05	Neuroblasts
Npm1	1.28e-09	0.326412	0.423	0.223	2.49e-05	Neuroblasts
Ran	1.39e-09	0.289525	0.314	0.14	2.71e-05	Neuroblasts
Ywhae1	2.21e-09	0.281763	0.62	0.422	4.31e-05	Neuroblasts
Zc3h13	2.21e-09	0.260951	0.431	0.232	4.32e-05	Neuroblasts
Hnrnpc	2.37e-09	0.306258	0.54	0.343	4.63e-05	Neuroblasts
Sfpq	2.51e-09	0.294368	0.533	0.326	4.89e-05	Neuroblasts
Phip	2.82e-09	0.314614	0.438	0.233	5.51e-05	Neuroblasts
Rbm25	4.29e-09	0.287	0.774	0.569	8.37e-05	Neuroblasts
Cdkn1b	6.65e-09	0.260811	0.328	0.156	0.000129786	Neuroblasts
Khdrbs1	7.09e-09	0.27004	0.307	0.139	0.000138355	Neuroblasts
Snrnp70	1e-08	0.273539	0.591	0.392	0.000195562	Neuroblasts
Syncrip	1.08e-08	0.260356	0.336	0.166	0.000210028	Neuroblasts
Hnrnph1	1.12e-08	0.27744	0.445	0.258	0.000218399	Neuroblasts
Ptms	1.49e-08	0.273364	0.591	0.41	0.000290115	Neuroblasts
Pdap1	1.65e-08	0.259711	0.401	0.216	0.000321944	Neuroblasts
Zbtb201	2.3e-08	0.456262	0.482	0.325	0.000448688	Neuroblasts
Hnrnpdl	4.51e-08	0.283522	0.504	0.309	0.000880896	Neuroblasts
Baz1b	4.69e-08	0.268362	0.438	0.249	0.000916148	Neuroblasts
Gsk3b	9.92e-08	0.252051	0.365	0.192	0.00193682	Neuroblasts
Srrm2	1.38e-07	0.297581	0.679	0.516	0.00269962	Neuroblasts
Nudt41	1.69e-07	0.292605	0.314	0.16	0.00329159	Neuroblasts
Hsp90ab11	2.11e-07	0.323006	0.803	0.74	0.00412504	Neuroblasts
Gas5	2.38e-07	0.287218	0.453	0.29	0.00465384	Neuroblasts
Hnrnpm	2.63e-07	0.25124	0.518	0.342	0.00512606	Neuroblasts
Gm46171	9.86e-07	0.433054	0.606	0.491	0.0192375	Neuroblasts
Rps5	1.09e-06	0.28323	0.511	0.35	0.0212866	Neuroblasts
Gm98001	1.99e-06	0.34449	0.511	0.368	0.0389119	Neuroblasts
Gm9385	2.39e-06	0.272008	0.526	0.381	0.0466997	Neuroblasts
Eif4g2	3.76e-06	0.250062	0.431	0.278	0.0733394	Neuroblasts
H3f3b1	6.15e-06	0.307928	0.679	0.53	0.120042	Neuroblasts
Ptma1	3.32e-05	0.327707	0.628	0.508	0.648484	Neuroblasts
Calm2	0.000290849	0.360046	0.591	0.501	1	Neuroblasts
Xist	0.000475178	0.308673	0.299	0.211	1	Neuroblasts
Anp32b	0.000659966	0.275035	0.299	0.189	1	Neuroblasts
Atp2b1	0.00253295	0.277111	0.38	0.289	1	Neuroblasts
1500015O10Rik	0	1.55667	0.741	0.007	0	Neurons
Calml4	0	1.14628	0.716	0.003	0	Neurons
Sostdc1	0	1.00648	0.519	0.002	0	Neurons
Clic6	5.36e-295	0.546688	0.444	0.001	1.05e-290	Neurons
Igf2	1.45e-294	1.1812	0.605	0.007	2.83e-290	Neurons
Folr1	7.15e-294	0.638822	0.432	0.001	1.4e-289	Neurons
Kl	3.41e-282	0.750173	0.457	0.002	6.66e-278	Neurons
Spint2	1e-279	0.488894	0.444	0.002	1.96e-275	Neurons
Kcnj13	8.49e-278	0.761951	0.469	0.002	1.66e-273	Neurons
Prlr	2.33e-266	0.871885	0.469	0.003	4.54e-262	Neurons
Otx2	3.68e-243	0.601915	0.383	0.001	7.18e-239	Neurons
Rsph1	6.24e-243	0.539974	0.383	0.001	1.22e-238	Neurons
Cox8b	8.79e-242	0.766268	0.37	0.001	1.72e-237	Neurons
Prr32	1.94e-204	0.321882	0.296	0	3.78e-200	Neurons
Lbp	1.34e-197	0.394401	0.346	0.002	2.62e-193	Neurons
Krt18	1.93e-196	0.338445	0.296	0.001	3.77e-192	Neurons
Drc7	1.34e-195	0.421713	0.284	0	2.61e-191	Neurons
Vat1l	4.63e-195	0.362738	0.333	0.002	9.03e-191	Neurons
Ociad2	1.73e-191	0.641498	0.395	0.005	3.37e-187	Neurons
Kcne2	8.09e-187	0.355943	0.272	0	1.58e-182	Neurons
F5	2.95e-186	0.72986	0.444	0.008	5.76e-182	Neurons
Rbp1	1.39e-176	0.655827	0.531	0.015	2.72e-172	Neurons
Ccdc113	6.47e-170	0.321548	0.259	0.001	1.26e-165	Neurons
1110017D15Rik	8.62e-161	0.353388	0.284	0.002	1.68e-156	Neurons
Car12	1.12e-160	0.3102	0.284	0.002	2.19e-156	Neurons
Dynlrb2	5.85e-144	0.352143	0.259	0.002	1.14e-139	Neurons
Fam81a	2.07e-139	0.596871	0.37	0.008	4.04e-135	Neurons
Lrriq1	1.27e-133	0.403374	0.259	0.002	2.48e-129	Neurons
Trpm3	4.61e-130	0.819324	0.494	0.02	9e-126	Neurons
Ppp1r1b	2.46e-124	0.570785	0.407	0.013	4.81e-120	Neurons
Cab39l	8.01e-109	0.971038	0.593	0.041	1.56e-104	Neurons
Igfbp2	1.09e-106	1.13206	0.605	0.044	2.13e-102	Neurons
Dcaf12l1	1.19e-103	0.31188	0.284	0.006	2.33e-99	Neurons
Pcp4	7.39e-103	0.777123	0.457	0.023	1.44e-98	Neurons
Msx1	1.24e-101	0.356504	0.284	0.007	2.41e-97	Neurons
Stk39	4.84e-95	0.879886	0.506	0.033	9.44e-91	Neurons
Gm17018	4.38e-92	0.518988	0.444	0.025	8.55e-88	Neurons
Enpp21	8.38e-90	2.93902	0.877	0.142	1.64e-85	Neurons
Rdh5	9.71e-90	0.366099	0.321	0.012	1.9e-85	Neurons
Hemk1	1.29e-89	0.419014	0.296	0.01	2.51e-85	Neurons
Spa17	1.62e-88	0.320338	0.272	0.008	3.17e-84	Neurons
Cox6b2	1.13e-86	0.320253	0.272	0.008	2.2e-82	Neurons
Hopx	5.05e-85	0.742536	0.481	0.033	9.86e-81	Neurons
Atp5g1	4.88e-84	0.945409	0.691	0.08	9.53e-80	Neurons
Cul4b	1.31e-80	0.59528	0.432	0.028	2.55e-76	Neurons
Chchd101	1.03e-79	1.21894	0.704	0.089	2.01e-75	Neurons
Fhad1	2.54e-78	0.452011	0.346	0.017	4.97e-74	Neurons
Fxyd11	1.06e-72	1.02816	0.617	0.073	2.08e-68	Neurons
Gm10039	1.03e-65	1.08239	0.704	0.108	2.01e-61	Neurons
Tmem237	3.94e-55	0.396789	0.37	0.031	7.68e-51	Neurons
Ndufa1	3.76e-51	0.975535	0.617	0.108	7.33e-47	Neurons
Ezr1	5.57e-51	0.597961	0.556	0.078	1.09e-46	Neurons
Ttr	1.37e-49	5.00088	0.914	0.415	2.67e-45	Neurons
Cdkn1c	7.03e-48	0.735912	0.469	0.06	1.37e-43	Neurons
Ahcyl2	1.5e-46	0.564623	0.383	0.041	2.94e-42	Neurons
Mrps6	1.29e-44	0.420991	0.358	0.037	2.51e-40	Neurons
Usmg5	4.57e-43	0.748544	0.58	0.107	8.92e-39	Neurons
Atp1b12	4.94e-41	0.668726	0.568	0.1	9.64e-37	Neurons
Mcee	7.17e-40	0.517109	0.42	0.057	1.4e-35	Neurons
Gm14539	1.06e-39	0.873422	0.63	0.141	2.08e-35	Neurons
Tubb4b	1.83e-39	0.536495	0.457	0.069	3.56e-35	Neurons
1110004E09Rik	2.19e-39	0.462355	0.358	0.041	4.28e-35	Neurons
Ptgds1	6.48e-39	0.256092	0.63	0.119	1.26e-34	Neurons
Gm16399	8.37e-38	0.723131	0.617	0.133	1.63e-33	Neurons
Pcp4l11	1.85e-37	0.718301	0.617	0.131	3.6e-33	Neurons
Cox7b	3.53e-37	0.917616	0.704	0.188	6.89e-33	Neurons
Gm6265	1.19e-36	0.991592	0.728	0.21	2.33e-32	Neurons
Cox6c1	1.62e-36	1.11963	0.815	0.279	3.17e-32	Neurons
Lgals1	2.61e-36	0.291948	0.284	0.028	5.09e-32	Neurons
Mdh1	2.92e-36	0.734156	0.642	0.152	5.69e-32	Neurons
Ift74	1.02e-35	0.388359	0.37	0.049	1.99e-31	Neurons
Atp6v1a	1.34e-35	0.6417	0.617	0.139	2.62e-31	Neurons
Gsta4	2.33e-34	0.506057	0.42	0.065	4.54e-30	Neurons
Acaa2	4.8e-34	0.413932	0.37	0.051	9.36e-30	Neurons
Mt31	4.44e-32	0.672164	0.654	0.156	8.67e-28	Neurons
Prdx5	1.18e-31	0.710776	0.531	0.121	2.29e-27	Neurons
Gm10250	2.46e-31	0.9187	0.704	0.226	4.8e-27	Neurons
Ndufa4	2.96e-31	0.893527	0.679	0.212	5.79e-27	Neurons
Ndufv3	3.06e-31	0.511313	0.531	0.117	5.97e-27	Neurons
Ndufc1	4.48e-31	0.774006	0.63	0.171	8.75e-27	Neurons
Dbi2	5.33e-31	0.892956	0.802	0.285	1.04e-26	Neurons
Atp5o	1.37e-30	0.636108	0.605	0.153	2.67e-26	Neurons
Ndufa11	3.37e-30	0.618358	0.519	0.116	6.57e-26	Neurons
Uqcr11	4.5e-30	0.808294	0.617	0.174	8.78e-26	Neurons
2010107E04Rik	4.53e-30	0.758893	0.605	0.163	8.84e-26	Neurons
Gm16418	5.58e-30	0.484077	0.407	0.072	1.09e-25	Neurons
Clu1	6.04e-30	0.781236	0.716	0.199	1.18e-25	Neurons
1110032A03Rik	8.72e-30	0.257177	0.296	0.037	1.7e-25	Neurons
Pebp1	1.33e-29	0.625043	0.519	0.119	2.6e-25	Neurons
Tceb2	3.81e-29	0.822928	0.63	0.189	7.43e-25	Neurons
Tomm7	5.29e-29	0.691323	0.568	0.146	1.03e-24	Neurons
Sh3bgrl1	1.07e-28	0.486392	0.494	0.106	2.09e-24	Neurons
Atp5g3	1.25e-28	0.718685	0.605	0.171	2.44e-24	Neurons
Cetn2	8.73e-28	0.485371	0.481	0.101	1.7e-23	Neurons
RP23-269H21.1	2.86e-27	0.645207	0.556	0.142	5.58e-23	Neurons
Uqcrh-ps2	9.56e-27	0.508156	0.494	0.107	1.87e-22	Neurons
Maob	1.27e-26	0.291837	0.346	0.056	2.48e-22	Neurons
Ndufb6	3.46e-26	0.435511	0.432	0.088	6.76e-22	Neurons
Atp5h	4.68e-26	0.816896	0.654	0.207	9.14e-22	Neurons
Atp5e	1.97e-25	0.69079	0.605	0.183	3.84e-21	Neurons
Bex31	6.29e-25	0.312142	0.358	0.061	1.23e-20	Neurons
Cfap36	1.11e-24	0.569006	0.519	0.137	2.16e-20	Neurons
Ndufb2	1.69e-24	0.516893	0.457	0.107	3.3e-20	Neurons
Gm14450	1.76e-24	0.302373	0.309	0.049	3.43e-20	Neurons
Uqcrb	2.33e-24	0.53568	0.58	0.165	4.55e-20	Neurons
Mrpl58	2.97e-24	0.309703	0.333	0.057	5.8e-20	Neurons
Uqcr10	3.17e-24	0.693416	0.519	0.149	6.19e-20	Neurons
Atp5j2	4.1e-24	0.693035	0.63	0.196	8.01e-20	Neurons
Ctnnal1	5.85e-24	0.363094	0.272	0.04	1.14e-19	Neurons
Hist1h2al	9.16e-24	0.254285	0.272	0.039	1.79e-19	Neurons
Gm5436	9.57e-24	0.546598	0.481	0.12	1.87e-19	Neurons
Uqcrq	1.53e-23	0.674781	0.593	0.196	2.98e-19	Neurons
Map1lc3a	2.34e-23	0.482825	0.42	0.092	4.57e-19	Neurons
Cox4i11	4.37e-23	0.839424	0.815	0.39	8.53e-19	Neurons
Gm13186	6.27e-23	0.266514	0.284	0.044	1.22e-18	Neurons
Hint2	9.52e-23	0.356473	0.309	0.053	1.86e-18	Neurons
Gm11401	1.21e-22	0.39175	0.37	0.077	2.36e-18	Neurons
Gm2962	1.23e-22	0.375824	0.395	0.085	2.39e-18	Neurons
Ndufb11	1.42e-22	0.510816	0.531	0.152	2.77e-18	Neurons
Cox8a	2.06e-22	0.951165	0.667	0.292	4.01e-18	Neurons
Oaz2	2.35e-22	0.314996	0.333	0.06	4.59e-18	Neurons
Atp5k	2.39e-22	0.535241	0.568	0.165	4.66e-18	Neurons
Ndufa12	7.22e-22	0.533585	0.531	0.153	1.41e-17	Neurons
Dynlt3	8.99e-22	0.46976	0.469	0.12	1.75e-17	Neurons
Gm12669	1.25e-21	0.373098	0.333	0.063	2.43e-17	Neurons
Hist1h2bc	1.41e-21	0.675372	0.543	0.172	2.75e-17	Neurons
Gm122222	2.41e-21	0.374097	0.432	0.099	4.71e-17	Neurons
Glrx3	9.88e-21	0.369271	0.333	0.065	1.93e-16	Neurons
Pla2g161	1.22e-20	0.388868	0.457	0.114	2.38e-16	Neurons
Ifi27	1.76e-20	0.637895	0.432	0.114	3.43e-16	Neurons
Etfa	1.78e-20	0.400064	0.432	0.105	3.47e-16	Neurons
Gm5514	2.02e-20	0.427269	0.519	0.148	3.93e-16	Neurons
Ubl5	4.6e-20	0.518961	0.519	0.152	8.99e-16	Neurons
Slc22a17	7.26e-20	0.394171	0.346	0.075	1.42e-15	Neurons
Ndufv2	9.14e-20	0.414179	0.457	0.125	1.78e-15	Neurons
RP23-123D6.12	1.35e-19	0.522184	0.481	0.136	2.63e-15	Neurons
Slc31a1	1.78e-19	0.411714	0.383	0.086	3.48e-15	Neurons
Cryab1	2.01e-19	0.268489	0.469	0.115	3.93e-15	Neurons
Cox20	2.35e-19	0.436088	0.407	0.101	4.58e-15	Neurons
Cox7a2	4.62e-19	0.640356	0.58	0.214	9.02e-15	Neurons
Gm10169	5.15e-19	0.313	0.383	0.086	1.01e-14	Neurons
Grcc10	1.06e-18	0.3562	0.407	0.102	2.08e-14	Neurons
Mif	1.86e-18	0.359049	0.457	0.122	3.63e-14	Neurons
Sod2	1.95e-18	0.275376	0.296	0.057	3.8e-14	Neurons
Atp5j	2.35e-18	0.650683	0.642	0.257	4.6e-14	Neurons
Uqcrh-ps1	2.63e-18	0.286806	0.296	0.057	5.14e-14	Neurons
Rps27l	3.78e-18	0.421948	0.407	0.111	7.39e-14	Neurons
Bola3	4.5e-18	0.294988	0.259	0.047	8.77e-14	Neurons
Ap1s2	6.17e-18	0.311677	0.333	0.073	1.21e-13	Neurons
Gm12350	8.39e-18	0.540715	0.58	0.223	1.64e-13	Neurons
Cox6b1	9.82e-18	0.636896	0.617	0.257	1.92e-13	Neurons
Gm11966	1.3e-17	0.613025	0.568	0.211	2.55e-13	Neurons
Gm6444	1.67e-17	0.271782	0.321	0.069	3.26e-13	Neurons
Uqcrh	4.56e-17	0.604983	0.568	0.195	8.89e-13	Neurons
Etfb	6.1e-17	0.33687	0.333	0.077	1.19e-12	Neurons
Atp5b	2.24e-16	0.62668	0.593	0.245	4.38e-12	Neurons
Park7	2.4e-16	0.35687	0.457	0.139	4.69e-12	Neurons
Ndufa7	2.93e-16	0.380478	0.519	0.17	5.72e-12	Neurons
Aldoa	3.36e-16	0.491914	0.494	0.166	6.55e-12	Neurons
Atp5f1	3.7e-16	0.501763	0.593	0.229	7.21e-12	Neurons
Bloc1s1	6.84e-16	0.268306	0.259	0.052	1.33e-11	Neurons
Gm4943	7.19e-16	0.274253	0.259	0.052	1.4e-11	Neurons
Cd59a1	7.44e-16	0.298973	0.346	0.084	1.45e-11	Neurons
Gm12338	9.48e-16	0.548781	0.593	0.249	1.85e-11	Neurons
Slc16a21	1.17e-15	0.345917	0.321	0.075	2.29e-11	Neurons
Ndufa31	2.98e-15	0.474721	0.481	0.173	5.82e-11	Neurons
Gm15920	3.26e-15	0.419453	0.407	0.123	6.36e-11	Neurons
Arl6ip1	3.33e-15	0.868571	0.753	0.446	6.51e-11	Neurons
Cacybp	3.37e-15	0.351777	0.42	0.126	6.58e-11	Neurons
Ldhb1	4.69e-15	0.568922	0.642	0.291	9.16e-11	Neurons
Nudc	5.31e-15	0.335754	0.407	0.123	1.04e-10	Neurons
Arl3	9.62e-15	0.32734	0.358	0.097	1.88e-10	Neurons
Atpif11	1.37e-14	0.414753	0.543	0.206	2.68e-10	Neurons
Tbc1d9	1.92e-14	0.279862	0.272	0.063	3.74e-10	Neurons
Dstn	2.15e-14	0.643882	0.494	0.194	4.19e-10	Neurons
Atp5d	2.94e-14	0.481288	0.444	0.148	5.73e-10	Neurons
Ndufb5	3.63e-14	0.269853	0.333	0.088	7.09e-10	Neurons
Atp5l	3.68e-14	0.327284	0.296	0.073	7.18e-10	Neurons
Slc25a42	3.94e-14	0.543957	0.691	0.34	7.69e-10	Neurons
Calm3	3.98e-14	0.329592	0.37	0.106	7.77e-10	Neurons
Slc25a3	4.23e-14	0.431172	0.531	0.197	8.25e-10	Neurons
Churc1	4.33e-14	0.300236	0.272	0.062	8.44e-10	Neurons
Ndufb7	8.21e-14	0.368791	0.444	0.15	1.6e-09	Neurons
Ndufa13	8.86e-14	0.495944	0.519	0.209	1.73e-09	Neurons
Chchd2	9.96e-14	0.683394	0.667	0.357	1.94e-09	Neurons
Sod1	1.17e-13	0.425496	0.481	0.185	2.29e-09	Neurons
Acadm	2.35e-13	0.380657	0.432	0.145	4.6e-09	Neurons
Skp1a	3.05e-13	0.455825	0.506	0.205	5.95e-09	Neurons
Mrpl42	3.45e-13	0.255706	0.272	0.065	6.73e-09	Neurons
Vamp8	3.45e-13	0.319062	0.395	0.129	6.73e-09	Neurons
Rpl41	3.52e-13	0.577493	0.679	0.396	6.88e-09	Neurons
Gm43655	3.58e-13	0.297849	0.321	0.087	6.98e-09	Neurons
Atox11	5.35e-13	0.477569	0.531	0.219	1.04e-08	Neurons
Ndufa6	6.05e-13	0.412638	0.457	0.162	1.18e-08	Neurons
Strbp1	9.57e-13	0.25105	0.284	0.072	1.87e-08	Neurons
Ndufb3	1.48e-12	0.33308	0.407	0.139	2.89e-08	Neurons
Gm15421	2.52e-12	0.342477	0.358	0.11	4.91e-08	Neurons
Cox5b	2.64e-12	0.467309	0.444	0.165	5.16e-08	Neurons
Atp6v1d	3e-12	0.364854	0.37	0.124	5.86e-08	Neurons
Gm8566	3.75e-12	0.265491	0.321	0.093	7.31e-08	Neurons
Scp2	4.07e-12	0.268761	0.395	0.125	7.95e-08	Neurons
Cops2	4.73e-12	0.260302	0.296	0.08	9.24e-08	Neurons
Gnas1	4.9e-12	0.60236	0.802	0.554	9.56e-08	Neurons
Cnn3	5.36e-12	0.258145	0.321	0.092	1.05e-07	Neurons
Hint1	5.37e-12	0.450524	0.457	0.185	1.05e-07	Neurons
Ndufa2	7.51e-12	0.433096	0.469	0.191	1.47e-07	Neurons
Gm6415	7.84e-12	0.276576	0.259	0.064	1.53e-07	Neurons
Fam213a1	1.26e-11	0.344526	0.37	0.12	2.47e-07	Neurons
Cox6a11	1.3e-11	0.485841	0.568	0.29	2.55e-07	Neurons
Polr2m	1.55e-11	0.264751	0.259	0.068	3.02e-07	Neurons
Slc25a5	1.7e-11	0.556153	0.728	0.43	3.32e-07	Neurons
Sdhc	1.74e-11	0.253198	0.296	0.083	3.4e-07	Neurons
Apoe1	2.44e-11	0.360914	0.815	0.504	4.76e-07	Neurons
Syap1	2.67e-11	0.298277	0.321	0.103	5.21e-07	Neurons
Romo1	3.93e-11	0.331485	0.321	0.1	7.66e-07	Neurons
Ndufs5	4.76e-11	0.265309	0.333	0.105	9.3e-07	Neurons
Minos1	5.16e-11	0.330527	0.481	0.194	1.01e-06	Neurons
Emc2	5.29e-11	0.333072	0.346	0.112	1.03e-06	Neurons
Mtch1	6.8e-11	0.254865	0.272	0.075	1.33e-06	Neurons
Suclg1	9.05e-11	0.298264	0.346	0.119	1.77e-06	Neurons
Ndufb10	9.47e-11	0.490055	0.407	0.161	1.85e-06	Neurons
Rpl36al	1.11e-10	0.261896	0.358	0.122	2.17e-06	Neurons
Gm123462	1.54e-10	0.424156	0.63	0.321	3e-06	Neurons
Tmem256	2.6e-10	0.279475	0.42	0.157	5.07e-06	Neurons
Akr1a1	3.04e-10	0.335674	0.481	0.205	5.93e-06	Neurons
Bsg1	3.19e-10	0.265777	0.679	0.355	6.22e-06	Neurons
S100a11	3.27e-10	0.294973	0.346	0.117	6.39e-06	Neurons
BC002163	4.73e-10	0.34218	0.346	0.123	9.23e-06	Neurons
Smdt1	5.15e-10	0.320463	0.395	0.154	1e-05	Neurons
Ndufa5	6.97e-10	0.367991	0.383	0.151	1.36e-05	Neurons
Acadl	1.07e-09	0.346594	0.358	0.131	2.1e-05	Neurons
Eno11	1.39e-09	0.309856	0.395	0.153	2.71e-05	Neurons
Mpc2	1.54e-09	0.2953	0.321	0.111	3.01e-05	Neurons
Gtf2h5	1.88e-09	0.281824	0.309	0.104	3.68e-05	Neurons
Ndufab1	1.98e-09	0.285194	0.296	0.097	3.86e-05	Neurons
Cd631	2.33e-09	0.39767	0.519	0.244	4.55e-05	Neurons
Gm10076	2.66e-09	0.411305	0.506	0.246	5.19e-05	Neurons
Cd63-ps1	3.17e-09	0.389887	0.494	0.231	6.18e-05	Neurons
Ndufb9	3.18e-09	0.333134	0.395	0.154	6.2e-05	Neurons
Smim14	3.74e-09	0.252758	0.309	0.104	7.3e-05	Neurons
Atp5c1	4.15e-09	0.426745	0.506	0.254	8.1e-05	Neurons
Gm12231	6.53e-09	0.37728	0.333	0.127	0.000127367	Neurons
Nedd41	6.7e-09	0.306849	0.395	0.157	0.000130768	Neurons
Stip1	1.18e-08	0.264571	0.284	0.098	0.000231022	Neurons
Anapc13	1.41e-08	0.39071	0.309	0.118	0.000275521	Neurons
Hprt	1.71e-08	0.281766	0.259	0.087	0.000334152	Neurons
Oaz1	2.11e-08	0.411938	0.481	0.249	0.000411359	Neurons
Tspan31	2.93e-08	0.314652	0.444	0.198	0.000572725	Neurons
Pkm	2.97e-08	0.320093	0.346	0.135	0.00058038	Neurons
Uqcrc2	3.59e-08	0.266607	0.333	0.124	0.00069993	Neurons
Hsp90aa12	3.96e-08	0.417226	0.654	0.391	0.000772711	Neurons
Psmd4	5.44e-08	0.256538	0.383	0.162	0.00106094	Neurons
Gm11273	6.83e-08	0.382553	0.309	0.123	0.00133367	Neurons
Rpl22l1	6.97e-08	0.341342	0.333	0.131	0.00136086	Neurons
Aldh2	7.34e-08	0.263259	0.346	0.134	0.00143223	Neurons
Oaz1-ps	7.95e-08	0.294006	0.395	0.173	0.00155082	Neurons
Cox7c	9.03e-08	0.271788	0.346	0.139	0.00176354	Neurons
Ndufc2	9.97e-08	0.317859	0.444	0.206	0.00194597	Neurons
Rnf71	1.24e-07	0.25744	0.358	0.151	0.00241881	Neurons
Tuba1b	1.67e-07	0.310906	0.407	0.195	0.00325634	Neurons
Atp5a1	2.11e-07	0.38687	0.444	0.225	0.00411393	Neurons
Atp6ap2	2.53e-07	0.268042	0.346	0.148	0.00494396	Neurons
Wbp5	2.88e-07	0.325239	0.284	0.11	0.00561297	Neurons
Hspa9	4.09e-07	0.316155	0.358	0.156	0.00799285	Neurons
Pgrmc2	4.45e-07	0.256079	0.284	0.109	0.00869537	Neurons
Ndufs6	1.54e-06	0.318716	0.284	0.112	0.0299935	Neurons
Atp6v1e1	1.82e-06	0.369216	0.395	0.205	0.0355488	Neurons
Myl61	2.5e-06	0.265922	0.383	0.181	0.0488851	Neurons
Dynll1	2.8e-06	0.295833	0.395	0.198	0.0546163	Neurons
Tax1bp1	3.92e-06	0.541865	0.642	0.498	0.0765747	Neurons
Cbx51	4.43e-06	0.252449	0.321	0.146	0.0865581	Neurons
Gng5	9.76e-06	0.259887	0.37	0.183	0.19053	Neurons
Prdx12	3.75e-05	0.281084	0.469	0.276	0.732796	Neurons
Shfm1	7.77e-05	0.297142	0.383	0.215	1	Neurons
Acat1	9.4e-05	0.30561	0.272	0.138	1	Neurons
Ybx11	0.000181107	0.30973	0.58	0.384	1	Neurons
Psap	0.000222246	0.367965	0.605	0.503	1	Neurons
St13	0.000232519	0.283428	0.481	0.334	1	Neurons
Ubb	0.00071615	0.296331	0.704	0.591	1	Neurons
mt-Nd5	0.000952014	0.495243	0.642	0.566	1	Neurons
Eef1a1	0.00110607	0.311612	0.654	0.575	1	Neurons
Acbd5	0.00110792	0.272713	0.284	0.162	1	Neurons
Atp6v1f	0.00115804	0.261323	0.272	0.156	1	Neurons
Hspa4	0.0040769	0.307667	0.333	0.221	1	Neurons
