# Supplementary material for: Single-Cell Transcriptional Profiling and Gene Regulatory Network Modeling in Tg2576 Mice Reveal Gender-Dependent Molecular Features Preceding Alzheimer-Like Pathologies
Source: Mol Neurobiol. 2022 Aug 18;61(2):541–66. doi: 10.1007/s12035-022-02985-2 (PMC10861719; doi:10.1007/s12035-022-02985-2)
Supplement: Supplementary file 3 — Supplementary file3 (XLSX 32 KB) [file 12035_2022_2985_MOESM3_ESM.xlsx]

## Sheet: oligodendrocytes
DEG type	Gene symbols	Male avg. logFC	Female avg. logFC	Male adj. p-value	Female adj. p-value
male-specific	mt-Rnr2	-0.878683	#N/A	0	#N/A
male-specific	Malat1	-0.737242	#N/A	2.19668e-217	#N/A
male-specific	Plp1	-0.318686	#N/A	8.81478e-142	#N/A
male-specific	Mbp	-0.338135	#N/A	1.76756e-11	#N/A
male-specific	mt-Rnr1	-0.57651	#N/A	5.55368e-10	#N/A
male-specific	Ttr	-0.57796	#N/A	5.4683e-08	#N/A
male-specific	Hsp90ab1	-0.405035	#N/A	4.231e-07	#N/A
male-specific	Kif1b	-0.390447	#N/A	3.95085e-05	#N/A
male-specific	Ptma	-0.424138	#N/A	6.08102e-05	#N/A
male-specific	Sept7	-0.267944	#N/A	7.63093e-05	#N/A
male-specific	mt-Co1	-0.408746	#N/A	0.000128129	#N/A
male-specific	Jun	-0.431041	#N/A	0.0012623	#N/A
male-specific	Hsp90b1	-0.397688	#N/A	0.00224149	#N/A
male-specific	Secisbp2l	-0.418208	#N/A	0.00257522	#N/A
male-specific	Hsp90aa1	-0.359658	#N/A	0.00350358	#N/A
male-specific	Cdc42bpa	-0.41447	#N/A	0.00399844	#N/A
male-specific	Jund	-0.408867	#N/A	0.00588469	#N/A
male-specific	Ptprd	-0.372317	#N/A	0.0138943	#N/A
male-specific	Sptbn1	-0.392547	#N/A	0.0142093	#N/A
male-specific	Efnb3	-0.392225	#N/A	0.0164542	#N/A
male-specific	Gm12346	-0.351904	#N/A	0.0212682	#N/A
male-specific	Arid4b	-0.377939	#N/A	0.0390157	#N/A
female-specific	Fos	-0.293037	-0.899218	1	1.44188e-11
female-specific	Apod	#N/A	0.570577	#N/A	1.18865e-09
female-specific	Ptgds	#N/A	-0.450569	#N/A	4.34112e-07
female-specific	Sparcl1	0.288288	-0.681718	1	0.00016732
gender-shared	Gm42418	-0.459164	-0.510403	0.000124516	1.44798e-07

## Sheet: astrocytes
DEG type	Gene symbols	Male avg. logFC	Female avg. logFC	Male adj. p-value	Female adj. p-value
male-specific	mt-Rnr2	-0.523677	#N/A	0	#N/A
male-specific	Sparcl1	-0.330595	#N/A	1.02406e-38	#N/A
male-specific	Plp1	0.533652	#N/A	2.03438e-22	#N/A
male-specific	Plpp3	-0.358318	#N/A	8.54862e-20	#N/A
male-specific	Ttyh1	-0.342508	#N/A	6.9524e-18	#N/A
male-specific	Cacng4	-0.437606	#N/A	3.97296e-16	#N/A
male-specific	Atp1a2	-0.300591	#N/A	5.30255e-16	#N/A
male-specific	Apod	0.847848	#N/A	1.49874e-13	#N/A
male-specific	Slc4a4	-0.391021	#N/A	2.45197e-13	#N/A
male-specific	Gm12892	-0.393047	#N/A	1.15665e-12	#N/A
male-specific	Sept7	-0.389219	#N/A	1.188e-12	#N/A
male-specific	Ttr	-0.407154	-0.410915	1.35587e-12	0.58696
male-specific	Son	-0.376148	#N/A	7.64751e-11	#N/A
male-specific	Mt3	-0.318895	#N/A	1.21041e-10	#N/A
male-specific	Scg3	-0.342968	#N/A	2.20103e-10	#N/A
male-specific	Rbm25	-0.375555	#N/A	3.11908e-10	#N/A
male-specific	Slc1a3	-0.282093	#N/A	4.91274e-10	#N/A
male-specific	Cspg4	-0.307964	#N/A	1.33773e-09	#N/A
male-specific	Olig1	-0.327824	-0.340792	1.53918e-08	1
male-specific	Ccdc88a	-0.348957	#N/A	1.8448e-08	#N/A
male-specific	Tnr	-0.315303	-0.570545	4.39849e-08	1
male-specific	Syne1	-0.338316	-0.30272	9.53176e-08	1
male-specific	Fos	-0.337948	#N/A	9.97768e-08	#N/A
male-specific	3110035E14Rik	-0.263513	#N/A	1.94378e-07	#N/A
male-specific	Macf1	-0.31356	-0.276591	5.99127e-07	1
male-specific	Tax1bp1	-0.325206	#N/A	6.34946e-07	#N/A
male-specific	Slc6a1	-0.318039	#N/A	8.28385e-07	#N/A
male-specific	Pla2g7	-0.269755	#N/A	5.67035e-06	#N/A
male-specific	Ndrg2	-0.283677	#N/A	1.98321e-05	#N/A
male-specific	Chd4	-0.294977	#N/A	2.31311e-05	#N/A
male-specific	Itm2c	-0.294258	#N/A	2.71322e-05	#N/A
male-specific	Pnisr	-0.27682	#N/A	4.77681e-05	#N/A
male-specific	Luc7l3	-0.29144	#N/A	4.85772e-05	#N/A
male-specific	Cspg5	-0.278771	#N/A	6.26678e-05	#N/A
male-specific	Atrx	-0.288061	-0.318837	6.31131e-05	1
male-specific	Hsp90ab1	-0.27685	#N/A	9.56998e-05	#N/A
male-specific	Calm1	-0.263262	#N/A	0.000175155	#N/A
male-specific	Prrc2c	-0.277425	#N/A	0.000280701	#N/A
male-specific	Ywhab	-0.261764	-0.255421	0.000296733	1
male-specific	Srrm2	-0.27164	#N/A	0.000594305	#N/A
male-specific	Acsl6	-0.27148	#N/A	0.000595054	#N/A
male-specific	Ncl	-0.26514	-0.322773	0.000939788	1
male-specific	Slc6a11	-0.255346	#N/A	0.00128555	#N/A
male-specific	Hsp90b1	-0.261942	-0.299902	0.00133291	1
male-specific	Qk	-0.252949	-0.320205	0.00360577	1
male-specific	Rbm39	-0.256269	#N/A	0.00361203	#N/A
male-specific	Snrnp70	-0.251236	#N/A	0.00376574	#N/A
male-specific	Tcf4	-0.255459	-0.263585	0.00396906	1
male-specific	Hnrnpu	-0.25387	-0.373042	0.0041198	1
male-specific	Hspa5	-0.251789	#N/A	0.00562083	#N/A
female-specific	Junb	#N/A	0.416394	#N/A	0.0324683
gender-dimorphic	Egr1	-0.313767	0.532465	2.82383e-07	0.000161259
gender-shared	Malat1	-0.545538	-0.374588	0	1.25988e-72
gender-shared	Slc1a2	-0.382863	-0.454736	1.76327e-31	3.14227e-11
gender-shared	App	0.66002	0.826386	2.20017e-21	1.02981e-12
gender-shared	Fabp7	0.550557	0.443205	1.51036e-17	0.015525
gender-shared	Nrxn1	-0.427567	-0.50421	5.07425e-15	0.00490159
gender-shared	mt-Rnr1	-0.347558	-0.428558	3.95809e-09	0.000507747
gender-shared	Gm42418	-0.312494	-0.490693	5.91478e-07	9.62522e-10
gender-shared	Prnp	0.250195	0.442892	0.000233691	0.000323431

## Sheet: endothelial cells
DEG type	Gene symbols	Male avg. logFC	Female avg. logFC	Male adj. p-value	Female adj. p-value
male-specific	mt-Rnr2	-0.565118	#N/A	0	#N/A
male-specific	Klf2	-0.769804	#N/A	1.75354e-62	#N/A
male-specific	Apold1	-0.680282	-0.303401	2.93898e-39	1
male-specific	Klf4	-0.570445	-0.28275	3.6609e-26	1
male-specific	Klf6	-0.503434	#N/A	9.5414e-20	#N/A
male-specific	Hsp90ab1	-0.41669	#N/A	1.09159e-15	#N/A
male-specific	Golim4	-0.424739	#N/A	1.06997e-14	#N/A
male-specific	Adamts1	-0.435143	#N/A	1.23402e-14	#N/A
male-specific	Gbp3	-0.409403	0.256191	1.28263e-13	1
male-specific	Dusp1	-0.417773	-0.308178	7.09974e-13	0.848512
male-specific	Adgrf5	-0.36536	#N/A	1.11557e-12	#N/A
male-specific	Timp3	-0.365021	#N/A	1.03634e-09	#N/A
male-specific	Plp1	0.426872	#N/A	1.20889e-08	#N/A
male-specific	Hspa1a	-0.351526	#N/A	2.55535e-08	#N/A
male-specific	Spock2	-0.303456	#N/A	1.09059e-07	#N/A
male-specific	Sparcl1	-0.256313	#N/A	1.17989e-07	#N/A
male-specific	Btg2	-0.335933	#N/A	1.54258e-07	#N/A
male-specific	Sdpr	-0.337423	#N/A	1.97065e-07	#N/A
male-specific	Rpl35a	-0.277715	#N/A	2.48066e-07	#N/A
male-specific	Ccdc141	-0.32798	-0.283805	7.26755e-07	1
male-specific	Slco1c1	-0.288101	#N/A	1.25067e-06	#N/A
male-specific	S1pr1	-0.303241	#N/A	7.38726e-06	#N/A
male-specific	Hspa1b	-0.258077	#N/A	3.14156e-05	#N/A
male-specific	Cyr61	-0.27769	#N/A	3.95215e-05	#N/A
male-specific	Golga4	-0.268338	#N/A	7.89794e-05	#N/A
male-specific	Edn1	-0.285297	#N/A	8.78088e-05	#N/A
male-specific	Ier2	-0.289234	#N/A	0.000103247	#N/A
male-specific	Eef1a1	-0.287259	#N/A	0.000135723	#N/A
male-specific	Bod1l	-0.259687	#N/A	0.000372841	#N/A
male-specific	Utrn	-0.277538	-0.254303	0.000403601	1
male-specific	Eif1	-0.273166	#N/A	0.000419142	#N/A
male-specific	Cald1	-0.275493	-0.255735	0.000541909	1
male-specific	Cd2ap	-0.274836	#N/A	0.000633998	#N/A
male-specific	Ktn1	-0.259031	#N/A	0.000668223	#N/A
male-specific	Son	-0.274046	#N/A	0.000679629	#N/A
male-specific	Hnrnpu	-0.271586	#N/A	0.000887526	#N/A
male-specific	Nfkbia	-0.270845	#N/A	0.000914644	#N/A
male-specific	Egr1	-0.264965	#N/A	0.00119265	#N/A
male-specific	Rrbp1	-0.258586	#N/A	0.00138701	#N/A
male-specific	Selenop	-0.254231	#N/A	0.00145491	#N/A
male-specific	mt-Co1	-0.263267	#N/A	0.00237218	#N/A
male-specific	Macf1	-0.259324	-0.276554	0.00274392	1
male-specific	Smc1a	-0.251684	#N/A	0.00356638	#N/A
male-specific	Hspb1	-0.256036	#N/A	0.00479724	#N/A
male-specific	Tm4sf1	-0.252904	#N/A	0.00679529	#N/A
male-specific	Ptma	-0.253281	#N/A	0.00692014	#N/A
male-specific	Hes1	-0.253045	-0.261014	0.00729731	1
female-specific	Atp1a2	#N/A	-0.597978	#N/A	1.09479e-09
female-specific	Gbp7	#N/A	0.496383	#N/A	3.55111e-05
female-specific	Gbp4	#N/A	0.542009	#N/A	7.51586e-05
female-specific	H2-K1	#N/A	0.491408	#N/A	8.31194e-05
female-specific	Gkn3	#N/A	0.476653	#N/A	0.000343881
female-specific	Zfp36l1	#N/A	-0.40515	#N/A	0.00213234
female-specific	Tfrc	#N/A	-0.391989	#N/A	0.00332146
female-specific	Col4a3bp	#N/A	-0.39025	#N/A	0.0036216
female-specific	Gbp2	#N/A	0.396019	#N/A	0.0201195
female-specific	Myo10	#N/A	-0.363138	#N/A	0.0212768
female-specific	Junb	#N/A	-0.365542	#N/A	0.028666
female-specific	Rgs5	#N/A	-0.352042	#N/A	0.0287867
female-specific	Zbtb20	#N/A	-0.357621	#N/A	0.0453889
gender-dimorphic	B2m	-0.434833	0.688187	8.10177e-16	4.43226e-17
gender-dimorphic	H2-D1	-0.336578	0.490539	2.21062e-07	1.31365e-05
gender-shared	Malat1	-0.563292	-0.340416	1.76917e-209	3.97985e-58
gender-shared	Gm42418	-0.317375	-0.783925	1.20161e-06	2.70206e-42
gender-shared	Sptbn1	-0.450701	-0.462954	1.92523e-24	1.48084e-14
gender-shared	mt-Rnr1	-0.47916	-0.502537	1.62035e-19	8.92085e-12
gender-shared	Jun	-0.48407	-0.507487	6.22487e-33	1.68164e-11
gender-shared	Fos	-0.680143	-0.452101	2.45447e-59	9.81921e-08
gender-shared	Flt1	-0.421998	-0.301776	9.19621e-27	8.03222e-06
gender-shared	Atf3	-0.316996	-0.456272	1.70063e-07	5.67412e-05
gender-shared	Ahnak	-0.257229	-0.428068	0.00362569	0.000231815
gender-shared	Fosb	-0.488847	-0.412098	1.10396e-18	0.00122138
gender-shared	Jund	-0.311495	-0.37017	6.19353e-06	0.0211277

## Sheet: microglial cells
DEG type	Gene symbols	Male avg. logFC	Female avg. logFC	Male adj. p-value	Female adj. p-value
male-specific	Malat1	-0.593712	#N/A	0	#N/A
male-specific	mt-Rnr2	-0.636919	#N/A	0	#N/A
male-specific	Cx3cr1	-0.340569	#N/A	2.12086e-40	#N/A
male-specific	Glul	-0.381067	#N/A	6.04652e-26	#N/A
male-specific	Apoe	-0.381049	#N/A	1.08596e-24	#N/A
male-specific	C1qb	-0.301208	#N/A	1.56774e-24	#N/A
male-specific	Rpl35a	-0.337545	#N/A	8.08726e-23	#N/A
male-specific	Rrbp1	-0.348508	#N/A	2.01073e-22	#N/A
male-specific	Rbm25	-0.359593	#N/A	3.87595e-22	#N/A
male-specific	Ctsd	-0.269763	#N/A	5.65149e-19	#N/A
male-specific	C1qc	-0.266636	#N/A	1.15613e-16	#N/A
male-specific	Eif3a	-0.321771	#N/A	2.75856e-16	#N/A
male-specific	Marcks	-0.260771	#N/A	3.85859e-16	#N/A
male-specific	Ccl4	-0.300584	#N/A	7.4098e-16	#N/A
male-specific	Arid4a	-0.310366	#N/A	1.34815e-15	#N/A
male-specific	Apbb1ip	-0.296067	#N/A	8.98131e-14	#N/A
male-specific	Tgfbr1	-0.293589	#N/A	1.0365e-13	#N/A
male-specific	Nipbl	-0.289447	#N/A	2.00724e-13	#N/A
male-specific	Hnrnpu	-0.289902	#N/A	3.12772e-13	#N/A
male-specific	Prrc2c	-0.291821	#N/A	6.10172e-13	#N/A
male-specific	Macf1	-0.288811	#N/A	1.06488e-12	#N/A
male-specific	Sgk1	-0.281902	#N/A	5.13812e-12	#N/A
male-specific	Selenop	-0.261487	#N/A	6.69726e-12	#N/A
male-specific	Ptma	-0.27965	#N/A	1.02756e-11	#N/A
male-specific	Rock2	-0.269013	#N/A	3.62828e-11	#N/A
male-specific	Atrx	-0.271088	#N/A	8.00782e-11	#N/A
male-specific	Klf4	-0.267581	#N/A	1.67938e-10	#N/A
male-specific	Srrm2	-0.263474	#N/A	4.69586e-10	#N/A
male-specific	Chd9	-0.253237	#N/A	6.18049e-10	#N/A
male-specific	Hpgds	-0.251853	#N/A	8.42951e-10	#N/A
male-specific	Arl4c	-0.2523	#N/A	3.18999e-09	#N/A
female-specific	Jun	#N/A	-0.307502	#N/A	8.74374e-53
female-specific	Nfkbia	#N/A	-0.448015	#N/A	3.92471e-43
female-specific	Hspa5	#N/A	-0.404156	#N/A	1.64447e-37
female-specific	Il1a	#N/A	-0.401697	#N/A	3.50164e-25
female-specific	Actb	#N/A	-0.250216	#N/A	1.97084e-24
female-specific	Adamts1	#N/A	-0.384376	#N/A	1.91508e-22
female-specific	Cd83	#N/A	-0.367014	#N/A	4.41818e-20
female-specific	Kctd12	#N/A	-0.330401	#N/A	1.09054e-18
female-specific	Btg2	#N/A	-0.324333	#N/A	7.41616e-18
female-specific	Junb	#N/A	-0.298554	#N/A	2.82531e-17
female-specific	Ubc	#N/A	-0.308571	#N/A	7.36773e-17
female-specific	Zfp36	#N/A	-0.307839	#N/A	3.24873e-16
female-specific	Hsp90b1	#N/A	-0.262295	#N/A	9.21805e-15
female-specific	Il1b	#N/A	-0.305693	#N/A	4.09431e-14
female-specific	H3f3b	#N/A	-0.278418	#N/A	7.94725e-12
female-specific	Ptms	#N/A	-0.278718	#N/A	8.80077e-11
female-specific	Nr4a1	#N/A	-0.26208	#N/A	9.27276e-11
female-specific	Icam1	#N/A	-0.260234	#N/A	2.03905e-10
female-specific	Ier5	#N/A	-0.266683	#N/A	1.18049e-09
female-specific	Hnrnpa2b1	#N/A	-0.25765	#N/A	2.29256e-09
female-specific	Mcl1	#N/A	-0.256927	#N/A	8.87661e-09
gender-shared	Egr1	-0.360502	-0.539029	3.65429e-52	1.23015e-80
gender-shared	Gm42418	-0.433395	-0.484003	2.87126e-31	1.99564e-67
gender-shared	Plek	-0.351676	-0.426287	5.61009e-22	2.03229e-33
gender-shared	Chd4	-0.35354	-0.449766	2.85281e-20	1.26704e-31
gender-shared	Atf3	-0.289551	-0.347078	8.2031e-21	2.4527e-30
gender-shared	Fosb	-0.405215	-0.395659	2.74063e-36	6.99603e-28
gender-shared	Klf6	-0.307061	-0.386284	1.02416e-17	1.23729e-26
gender-shared	Zfp36l1	-0.398526	-0.358397	3.023e-30	2.38514e-21
gender-shared	mt-Rnr1	-0.371966	-0.323014	1.69704e-22	6.61835e-20
gender-shared	Jund	-0.361823	-0.29641	3.35548e-32	2.83606e-16
gender-shared	Ttr	-0.269902	-0.293589	1.069e-10	9.13112e-14
gender-shared	Mafb	-0.269602	-0.265809	2.45324e-12	6.702e-11
gender-shared	Gm4617	-0.264235	-0.25721	3.94344e-10	8.34064e-09

## Sheet: neurons
DEG type	Gene symbols	Male avg. logFC	Female avg. logFC	Male adj. p-value	Female adj. p-value
male-specific	mt-Cytb	-0.634145	#N/A	2.12786e-06	#N/A
male-specific	mt-Nd5	-0.574789	0.261707	0.000181221	1
male-specific	Hopx	-0.677987	-0.553101	0.00362047	1
male-specific	mt-Nd2	-0.525646	#N/A	0.0124859	#N/A
male-specific	mt-Rnr1	-0.632177	0.670674	0.016003	1
female-specific	Ttr	#N/A	-0.853999	#N/A	5.25131e-42
female-specific	Cst3	-0.266291	1.96166	1	1.60804e-11
female-specific	Gm42418	-0.268561	-1.0506	1	0.0463438
gender-dimorphic	mt-Rnr2	-1.08447	0.832409	9.97678e-217	1.14527e-13
gender-shared	Malat1	1.02276	2.48243	9.49726e-13	1.80125e-12
gender-shared	Enpp2	-0.311985	-1.26292	1.93342e-11	4.83174e-11

## Sheet: neuroblast cells
DEG type	Gene symbols	Male avg. logFC	Female avg. logFC	Male adj. p-value	Female adj. p-value
male-specific	mt-Rnr2	-0.745523	#N/A	1.84605e-124	#N/A
male-specific	Tmsb4x	-0.981203	#N/A	5.52511e-32	#N/A
male-specific	Ptma	-0.901968	#N/A	9.42922e-13	#N/A
male-specific	Actb	-0.692609	#N/A	6.2771e-12	#N/A
male-specific	Hnrnpu	-0.796336	#N/A	6.69662e-12	#N/A
male-specific	Tuba1a	-0.677329	#N/A	1.08499e-11	#N/A
male-specific	Hsp90ab1	-0.669639	#N/A	1.2451e-10	#N/A
male-specific	Gm4617	-0.773313	#N/A	7.46907e-10	#N/A
male-specific	Hnrnpa2b1	-0.662203	#N/A	3.23999e-09	#N/A
male-specific	Top2a	-0.804575	-0.510495	1.20442e-07	1
male-specific	Nasp	-0.786086	-0.292455	1.3186e-07	1
male-specific	Tubb5	-0.689874	#N/A	1.84185e-07	#N/A
male-specific	Tmsb10	-0.695148	-0.266804	2.97219e-07	1
male-specific	Sox11	-0.733916	#N/A	3.17414e-07	#N/A
male-specific	Plp1	1.17382	#N/A	1.38566e-06	#N/A
male-specific	Gm9794	-0.720718	#N/A	3.733e-06	#N/A
male-specific	Fnbp1l	-0.672289	#N/A	2.43366e-05	#N/A
male-specific	Rps9	-0.654952	#N/A	3.82308e-05	#N/A
male-specific	Nfix	-0.68464	#N/A	5.3811e-05	#N/A
male-specific	Rpl4	-0.6607	#N/A	6.7811e-05	#N/A
male-specific	Igfbp5	-0.727614	#N/A	8.90157e-05	#N/A
male-specific	Ccdc50	-0.689452	#N/A	9.35743e-05	#N/A
male-specific	Nfib	-0.661722	#N/A	0.000113787	#N/A
male-specific	Pabpc1	-0.646645	#N/A	0.000151681	#N/A
male-specific	Anp32b	-0.632715	#N/A	0.000628984	#N/A
male-specific	Fkbp3	-0.619683	#N/A	0.000637761	#N/A
male-specific	Anp32a	-0.582232	#N/A	0.000817131	#N/A
male-specific	Hmgn2	-0.618584	0.251314	0.000954267	1
male-specific	Tcf4	-0.565095	#N/A	0.00104489	#N/A
male-specific	Gm11223	-0.565095	#N/A	0.00130719	#N/A
male-specific	Gm10269	-0.616389	#N/A	0.00136603	#N/A
male-specific	Rnd3	-0.610464	#N/A	0.00166773	#N/A
male-specific	Rpl23	-0.601463	#N/A	0.00239739	#N/A
male-specific	Gm9385	-0.590413	#N/A	0.00242934	#N/A
male-specific	Klf6	-0.593266	#N/A	0.00415892	#N/A
male-specific	Gm5905	-0.574398	#N/A	0.00475754	#N/A
male-specific	Luc7l3	-0.537696	#N/A	0.00492168	#N/A
male-specific	Rps5	-0.568041	#N/A	0.00515783	#N/A
male-specific	Lima1	-0.579081	#N/A	0.0062961	#N/A
male-specific	Akap9	-0.565095	-0.464306	0.00720023	1
male-specific	Hnrnpab	-0.55923	#N/A	0.00765681	#N/A
male-specific	Pafah1b1	-0.573192	#N/A	0.00782028	#N/A
male-specific	Pantr1	-0.569651	#N/A	0.00839168	#N/A
male-specific	H3f3a	-0.565095	#N/A	0.0107263	#N/A
male-specific	Rtf1	-0.560641	#N/A	0.0118218	#N/A
male-specific	Stmn1	-0.53247	#N/A	0.0120271	#N/A
male-specific	Gm5778	-0.554732	#N/A	0.0157371	#N/A
male-specific	Hnrnpd	-0.54423	#N/A	0.0164085	#N/A
male-specific	Pfn2	-0.551672	-0.518794	0.0169842	1
male-specific	Gm4204	-0.54661	#N/A	0.024147	#N/A
male-specific	Hnrnpm	-0.540746	#N/A	0.0291829	#N/A
male-specific	Mdk	-0.53261	#N/A	0.0317008	#N/A
male-specific	Rps26	-0.524744	0.486274	0.0346697	1
male-specific	Dlx1	-0.485722	-0.313483	0.0357369	1
female-specific	Malat1	#N/A	0.254838	#N/A	4.89047e-08
female-specific	Gm42418	-0.442878	-0.671019	1	5.40567e-05
gender-shared	Meg3	1.1571	1.11311	4.21022e-23	1.10465e-24
gender-shared	Snhg11	0.854083	0.768322	9.88505e-05	0.0106273
