# Supplementary material for: Single-Cell Transcriptional Profiling and Gene Regulatory Network Modeling in Tg2576 Mice Reveal Gender-Dependent Molecular Features Preceding Alzheimer-Like Pathologies
Source: Mol Neurobiol. 2022 Aug 18;61(2):541–66. doi: 10.1007/s12035-022-02985-2 (PMC10861719; doi:10.1007/s12035-022-02985-2)
Supplement: Supplementary file 4 — Supplementary file4 (XLSX 98 KB) [file 12035_2022_2985_MOESM4_ESM.xlsx]

## Sheet: Unique_CellularProcesses_4CTs
ID	Description	GeneRatio	BgRatio	pvalue	p.adjust	qvalue	geneID	Count	cell_type	GO_Term
GO:0035458	cellular response to interferon-beta	5/52	46/23174	5.9704e-08	6.56384e-05	4.67508e-05	Gbp3/Iigp1/Gbp2/Igtp/Irgm1	5	endothelial_cells	Biological Process
GO:0001916	positive regulation of T cell mediated cytotoxicity	5/52	49/23174	8.26352e-08	6.56384e-05	4.67508e-05	B2m/H2-D1/H2-K1/H2-T23/Hspa8	5	endothelial_cells	Biological Process
GO:0001914	regulation of T cell mediated cytotoxicity	5/52	54/23174	1.35894e-07	6.56384e-05	4.67508e-05	B2m/H2-D1/H2-K1/H2-T23/Hspa8	5	endothelial_cells	Biological Process
GO:0035456	response to interferon-beta	5/52	56/23174	1.63585e-07	6.56384e-05	4.67508e-05	Gbp3/Iigp1/Gbp2/Igtp/Irgm1	5	endothelial_cells	Biological Process
GO:0002711	positive regulation of T cell mediated immunity	5/52	71/23174	5.43618e-07	0.000174501	0.000124288	B2m/H2-D1/H2-K1/H2-T23/Hspa8	5	endothelial_cells	Biological Process
GO:0001913	T cell mediated cytotoxicity	5/52	76/23174	7.64885e-07	0.000199492	0.000142088	B2m/H2-D1/H2-K1/H2-T23/Hspa8	5	endothelial_cells	Biological Process
GO:0002428	antigen processing and presentation of peptide antigen via MHC class Ib	4/52	34/23174	9.94354e-07	0.000199492	0.000142088	B2m/H2-D1/H2-K1/H2-T23	4	endothelial_cells	Biological Process
GO:0042832	defense response to protozoan	4/52	34/23174	9.94354e-07	0.000199492	0.000142088	Gbp7/Gbp3/Iigp1/Gbp2	4	endothelial_cells	Biological Process
GO:0001912	positive regulation of leukocyte mediated cytotoxicity	5/52	86/23174	1.41769e-06	0.000200511	0.000142813	B2m/H2-D1/H2-K1/H2-T23/Hspa8	5	endothelial_cells	Biological Process
GO:0001562	response to protozoan	4/52	38/23174	1.57222e-06	0.000200511	0.000142813	Gbp7/Gbp3/Iigp1/Gbp2	4	endothelial_cells	Biological Process
GO:0002475	antigen processing and presentation via MHC class Ib	4/52	38/23174	1.57222e-06	0.000200511	0.000142813	B2m/H2-D1/H2-K1/H2-T23	4	endothelial_cells	Biological Process
GO:0002483	antigen processing and presentation of endogenous peptide antigen	4/52	39/23174	1.749e-06	0.000200511	0.000142813	B2m/H2-D1/H2-K1/H2-T23	4	endothelial_cells	Biological Process
GO:0019885	antigen processing and presentation of endogenous peptide antigen via MHC class I	4/52	39/23174	1.749e-06	0.000200511	0.000142813	B2m/H2-D1/H2-K1/H2-T23	4	endothelial_cells	Biological Process
GO:0002709	regulation of T cell mediated immunity	5/52	94/23174	2.20447e-06	0.000235878	0.000168003	B2m/H2-D1/H2-K1/H2-T23/Hspa8	5	endothelial_cells	Biological Process
GO:0019883	antigen processing and presentation of endogenous antigen	4/52	42/23174	2.36831e-06	0.000237571	0.000169209	B2m/H2-D1/H2-K1/H2-T23	4	endothelial_cells	Biological Process
GO:0031343	positive regulation of cell killing	5/52	99/23174	2.84826e-06	0.000268909	0.00019153	B2m/H2-D1/H2-K1/H2-T23/Hspa8	5	endothelial_cells	Biological Process
GO:0002474	antigen processing and presentation of peptide antigen via MHC class I	4/52	49/23174	4.43137e-06	0.000367102	0.000261467	B2m/H2-D1/H2-K1/H2-T23	4	endothelial_cells	Biological Process
GO:0001910	regulation of leukocyte mediated cytotoxicity	5/52	109/23174	4.57448e-06	0.000367102	0.000261467	B2m/H2-D1/H2-K1/H2-T23/Hspa8	5	endothelial_cells	Biological Process
GO:0071346	cellular response to interferon-gamma	5/52	115/23174	5.94883e-06	0.000454661	0.000323831	Gbp7/Gbp4/Gbp3/Gbp2/Irgm1	5	endothelial_cells	Biological Process
GO:0044406	adhesion of symbiont to host	3/52	17/23174	7.08695e-06	0.000517025	0.00036825	Gbp7/Gbp3/Gbp2	3	endothelial_cells	Biological Process
GO:0031341	regulation of cell killing	5/52	130/23174	1.08174e-05	0.000754864	0.00053765	B2m/H2-D1/H2-K1/H2-T23/Hspa8	5	endothelial_cells	Biological Process
GO:0002456	T cell mediated immunity	5/52	136/23174	1.3465e-05	0.000895682	0.000637948	B2m/H2-D1/H2-K1/H2-T23/Hspa8	5	endothelial_cells	Biological Process
GO:0034341	response to interferon-gamma	5/52	137/23174	1.39514e-05	0.000895682	0.000637948	Gbp7/Gbp4/Gbp3/Gbp2/Irgm1	5	endothelial_cells	Biological Process
GO:0002824	positive regulation of adaptive immune response based on somatic recombination of immune receptors built from immunoglobulin superfamily domains	5/52	140/23174	1.54935e-05	0.000946109	0.000673864	B2m/H2-D1/H2-K1/H2-T23/Hspa8	5	endothelial_cells	Biological Process
GO:0001909	leukocyte mediated cytotoxicity	5/52	141/23174	1.6036e-05	0.000946109	0.000673864	B2m/H2-D1/H2-K1/H2-T23/Hspa8	5	endothelial_cells	Biological Process
GO:0048002	antigen processing and presentation of peptide antigen	4/52	68/23174	1.65053e-05	0.000946109	0.000673864	B2m/H2-D1/H2-K1/H2-T23	4	endothelial_cells	Biological Process
GO:0002708	positive regulation of lymphocyte mediated immunity	5/52	144/23174	1.77529e-05	0.00098253	0.000699805	B2m/H2-D1/H2-K1/H2-T23/Hspa8	5	endothelial_cells	Biological Process
GO:0002821	positive regulation of adaptive immune response	5/52	147/23174	1.96097e-05	0.00104912	0.000747233	B2m/H2-D1/H2-K1/H2-T23/Hspa8	5	endothelial_cells	Biological Process
GO:0002478	antigen processing and presentation of exogenous peptide antigen	3/52	25/23174	2.36685e-05	0.00122542	0.0008728	B2m/H2-K1/H2-T23	3	endothelial_cells	Biological Process
GO:0002697	regulation of immune effector process	7/52	420/23174	4.04561e-05	0.00201599	0.00143589	B2m/H2-D1/Gbp4/H2-K1/H2-T23/Hspa8/Dhx9	7	endothelial_cells	Biological Process
GO:0042026	protein refolding	3/52	30/23174	4.14503e-05	0.00201599	0.00143589	B2m/St13/Hspa8	3	endothelial_cells	Biological Process
GO:0019884	antigen processing and presentation of exogenous antigen	3/52	31/23174	4.58188e-05	0.00213084	0.00151769	B2m/H2-K1/H2-T23	3	endothelial_cells	Biological Process
GO:0002705	positive regulation of leukocyte mediated immunity	5/52	176/23174	4.64669e-05	0.00213084	0.00151769	B2m/H2-D1/H2-K1/H2-T23/Hspa8	5	endothelial_cells	Biological Process
GO:0001906	cell killing	5/52	178/23174	4.90339e-05	0.0021861	0.00155704	B2m/H2-D1/H2-K1/H2-T23/Hspa8	5	endothelial_cells	Biological Process
GO:0002486	antigen processing and presentation of endogenous peptide antigen via MHC class I via ER pathway, TAP-independent	3/52	32/23174	5.04786e-05	0.00218968	0.00155959	H2-D1/H2-K1/H2-T23	3	endothelial_cells	Biological Process
GO:0002476	antigen processing and presentation of endogenous peptide antigen via MHC class Ib	3/52	33/23174	5.54386e-05	0.00228151	0.001625	H2-D1/H2-K1/H2-T23	3	endothelial_cells	Biological Process
GO:0002484	antigen processing and presentation of endogenous peptide antigen via MHC class I via ER pathway	3/52	33/23174	5.54386e-05	0.00228151	0.001625	H2-D1/H2-K1/H2-T23	3	endothelial_cells	Biological Process
GO:0002822	regulation of adaptive immune response based on somatic recombination of immune receptors built from immunoglobulin superfamily domains	5/52	189/23174	6.51758e-05	0.00261518	0.00186265	B2m/H2-D1/H2-K1/H2-T23/Hspa8	5	endothelial_cells	Biological Process
GO:0002706	regulation of lymphocyte mediated immunity	5/52	195/23174	7.55563e-05	0.00295775	0.00210665	B2m/H2-D1/H2-K1/H2-T23/Hspa8	5	endothelial_cells	Biological Process
GO:0002819	regulation of adaptive immune response	5/52	205/23174	9.56405e-05	0.00365247	0.00260146	B2m/H2-D1/H2-K1/H2-T23/Hspa8	5	endothelial_cells	Biological Process
GO:0051099	positive regulation of binding	5/52	206/23174	9.78544e-05	0.00365247	0.00260146	B2m/Calm1/Klf4/Nipbl/Dhx9	5	endothelial_cells	Biological Process
GO:0019882	antigen processing and presentation	4/52	109/23174	0.00010536	0.00384323	0.00273733	B2m/H2-D1/H2-K1/H2-T23	4	endothelial_cells	Biological Process
GO:0050830	defense response to Gram-positive bacterium	4/52	128/23174	0.000195793	0.00698328	0.00497383	Gbp7/Gbp3/Gbp2/H2-T23	4	endothelial_cells	Biological Process
GO:0030218	erythrocyte differentiation	4/52	131/23174	0.000213976	0.00746591	0.00531758	B2m/Adgrf5/Epas1/Klf2	4	endothelial_cells	Biological Process
GO:0002703	regulation of leukocyte mediated immunity	5/52	250/23174	0.000241254	0.00823858	0.00586791	B2m/H2-D1/H2-K1/H2-T23/Hspa8	5	endothelial_cells	Biological Process
GO:0031077	post-embryonic camera-type eye development	2/52	11/23174	0.00026812	0.00878231	0.00625518	Flt1/Klf4	2	endothelial_cells	Biological Process
GO:1903332	regulation of protein folding	2/52	11/23174	0.00026812	0.00878231	0.00625518	St13/Hspa8	2	endothelial_cells	Biological Process
GO:0002699	positive regulation of immune effector process	5/52	259/23174	0.000283985	0.00911592	0.00649279	B2m/H2-D1/H2-K1/H2-T23/Hspa8	5	endothelial_cells	Biological Process
GO:0034101	erythrocyte homeostasis	4/52	142/23174	0.000291149	0.00916262	0.00652605	B2m/Adgrf5/Epas1/Klf2	4	endothelial_cells	Biological Process
GO:0034504	protein localization to nucleus	5/52	271/23174	0.000349631	0.0107915	0.00768622	Gbp4/Gbp2/Cd2ap/Tpr/Hspa8	5	endothelial_cells	Biological Process
GO:0042742	defense response to bacterium	6/52	425/23174	0.000366449	0.0110972	0.00790394	Gbp7/Gbp3/Iigp1/H2-K1/Gbp2/H2-T23	6	endothelial_cells	Biological Process
GO:0019081	viral translation	2/52	14/23174	0.000441708	0.0124376	0.00885864	Eif3a/Dhx9	2	endothelial_cells	Biological Process
GO:0046831	regulation of RNA export from nucleus	2/52	14/23174	0.000441708	0.0124376	0.00885864	Tpr/Dhx9	2	endothelial_cells	Biological Process
GO:0043129	surfactant homeostasis	2/52	15/23174	0.000508931	0.0136139	0.00969648	Adgrf5/Epas1	2	endothelial_cells	Biological Process
GO:0032239	regulation of nucleobase-containing compound transport	2/52	16/23174	0.000580801	0.0145654	0.0103742	Tpr/Dhx9	2	endothelial_cells	Biological Process
GO:0071498	cellular response to fluid shear stress	2/52	16/23174	0.000580801	0.0145654	0.0103742	Klf4/Klf2	2	endothelial_cells	Biological Process
GO:0070373	negative regulation of ERK1 and ERK2 cascade	3/52	75/23174	0.000642031	0.0157457	0.0112148	Timp3/Eif3a/Klf4	3	endothelial_cells	Biological Process
GO:0002262	myeloid cell homeostasis	4/52	176/23174	0.00065502	0.0157457	0.0112148	B2m/Adgrf5/Epas1/Klf2	4	endothelial_cells	Biological Process
GO:0048875	chemical homeostasis within a tissue	2/52	17/23174	0.000657296	0.0157457	0.0112148	Adgrf5/Epas1	2	endothelial_cells	Biological Process
GO:0048524	positive regulation of viral process	3/52	81/23174	0.000803579	0.018692	0.0133133	Hspa8/Dhx9/Pabpc1	3	endothelial_cells	Biological Process
GO:0048569	post-embryonic animal organ development	2/52	21/23174	0.00100913	0.0224952	0.0160221	Flt1/Klf4	2	endothelial_cells	Biological Process
GO:1901673	regulation of mitotic spindle assembly	2/52	21/23174	0.00100913	0.0224952	0.0160221	Smc1a/Tpr	2	endothelial_cells	Biological Process
GO:0034405	response to fluid shear stress	2/52	22/23174	0.00110845	0.0240414	0.0171234	Klf4/Klf2	2	endothelial_cells	Biological Process
GO:0046823	negative regulation of nucleocytoplasmic transport	2/52	22/23174	0.00110845	0.0240414	0.0171234	Gbp4/Tpr	2	endothelial_cells	Biological Process
GO:1903671	negative regulation of sprouting angiogenesis	2/52	25/23174	0.00143336	0.0302703	0.02156	Klf4/Klf2	2	endothelial_cells	Biological Process
GO:0048661	positive regulation of smooth muscle cell proliferation	3/52	106/23174	0.00174677	0.0359432	0.0256004	Edn1/S1pr1/Adamts1	3	endothelial_cells	Biological Process
GO:0032647	regulation of interferon-alpha production	2/52	28/23174	0.00179828	0.036078	0.0256965	Gbp4/Dhx9	2	endothelial_cells	Biological Process
GO:0090169	regulation of spindle assembly	2/52	28/23174	0.00179828	0.036078	0.0256965	Smc1a/Tpr	2	endothelial_cells	Biological Process
GO:0043583	ear development	4/52	239/23174	0.00202629	0.037213	0.0265049	H2-K1/Edn1/H2-T23/Nipbl	4	endothelial_cells	Biological Process
GO:0046822	regulation of nucleocytoplasmic transport	3/52	112/23174	0.00204427	0.037213	0.0265049	Gbp4/Tpr/Dhx9	3	endothelial_cells	Biological Process
GO:1905269	positive regulation of chromatin organization	3/52	112/23174	0.00204427	0.037213	0.0265049	Slk/Nipbl/Tpr	3	endothelial_cells	Biological Process
GO:0032607	interferon-alpha production	2/52	30/23174	0.00206352	0.037213	0.0265049	Gbp4/Dhx9	2	endothelial_cells	Biological Process
GO:0051085	chaperone cofactor-dependent protein refolding	2/52	30/23174	0.00206352	0.037213	0.0265049	St13/Hspa8	2	endothelial_cells	Biological Process
GO:0060759	regulation of response to cytokine stimulus	3/52	114/23174	0.00215	0.0383416	0.0273087	Irgm1/Klf4/Dhx9	3	endothelial_cells	Biological Process
GO:1900180	regulation of protein localization to nucleus	3/52	120/23174	0.0024874	0.0421345	0.0300102	Gbp4/Cd2ap/Tpr	3	endothelial_cells	Biological Process
GO:0002449	lymphocyte mediated immunity	5/52	424/23174	0.00256807	0.042935	0.0305804	B2m/H2-D1/H2-K1/H2-T23/Hspa8	5	endothelial_cells	Biological Process
GO:0051084	'de novo' posttranslational protein folding	2/52	35/23174	0.00280237	0.0446703	0.0318164	St13/Hspa8	2	endothelial_cells	Biological Process
GO:0051222	positive regulation of protein transport	5/52	433/23174	0.00281103	0.0446703	0.0318164	Cd2ap/H2-T23/Tpr/Dhx9/Myh10	5	endothelial_cells	Biological Process
GO:0014065	phosphatidylinositol 3-kinase signaling	3/52	127/23174	0.00292036	0.0451684	0.0321711	Flt1/Edn1/Klf4	3	endothelial_cells	Biological Process
GO:0006458	'de novo' protein folding	2/52	36/23174	0.00296296	0.0451684	0.0321711	St13/Hspa8	2	endothelial_cells	Biological Process
GO:0051482	positive regulation of cytosolic calcium ion concentration involved in phospholipase C-activating G protein-coupled signaling pathway	2/52	36/23174	0.00296296	0.0451684	0.0321711	Edn1/S1pr1	2	endothelial_cells	Biological Process
GO:0060236	regulation of mitotic spindle organization	2/52	38/23174	0.00329684	0.0485452	0.0345762	Smc1a/Tpr	2	endothelial_cells	Biological Process
GO:1904951	positive regulation of establishment of protein localization	5/52	452/23174	0.00337819	0.0492909	0.0351073	Cd2ap/H2-T23/Tpr/Dhx9/Myh10	5	endothelial_cells	Biological Process
GO:0010631	epithelial cell migration	9/58	280/23174	3.06282e-08	2.4587e-05	1.40209e-05	Glul/Apoe/Tgfbr1/Macf1/Rock2/Klf4/Jun/Zeb2/Nr4a1	9	microglial_cells	Biological Process
GO:0090132	epithelium migration	9/58	282/23174	3.25598e-08	2.4587e-05	1.40209e-05	Glul/Apoe/Tgfbr1/Macf1/Rock2/Klf4/Jun/Zeb2/Nr4a1	9	microglial_cells	Biological Process
GO:0090130	tissue migration	9/58	284/23174	3.45971e-08	2.4587e-05	1.40209e-05	Glul/Apoe/Tgfbr1/Macf1/Rock2/Klf4/Jun/Zeb2/Nr4a1	9	microglial_cells	Biological Process
GO:0097191	extrinsic apoptotic signaling pathway	8/58	229/23174	1.00806e-07	5.37294e-05	3.06396e-05	Cx3cr1/Tgfbr1/Rock2/Il1a/Il1b/Icam1/Skil/Mcl1	8	microglial_cells	Biological Process
GO:0060009	Sertoli cell development	4/58	22/23174	2.498e-07	0.000106515	6.07409e-05	Arid4a/Atrx/Il1a/Icam1	4	microglial_cells	Biological Process
GO:0008584	male gonad development	6/58	120/23174	5.52198e-07	0.000140654	8.02089e-05	Arid4a/Tgfbr1/Atrx/Il1a/H3f3b/Icam1	6	microglial_cells	Biological Process
GO:0007548	sex differentiation	8/58	288/23174	5.77649e-07	0.000140654	8.02089e-05	Arid4a/Tgfbr1/Nipbl/Atrx/Il1a/Adamts1/H3f3b/Icam1	8	microglial_cells	Biological Process
GO:0046546	development of primary male sexual characteristics	6/58	121/23174	5.79891e-07	0.000140654	8.02089e-05	Arid4a/Tgfbr1/Atrx/Il1a/H3f3b/Icam1	6	microglial_cells	Biological Process
GO:0060008	Sertoli cell differentiation	4/58	27/23174	5.93754e-07	0.000140654	8.02089e-05	Arid4a/Atrx/Il1a/Icam1	4	microglial_cells	Biological Process
GO:0001667	ameboidal-type cell migration	9/58	406/23174	7.09803e-07	0.000147464	8.40926e-05	Glul/Apoe/Tgfbr1/Macf1/Rock2/Klf4/Jun/Zeb2/Nr4a1	9	microglial_cells	Biological Process
GO:0045428	regulation of nitric oxide biosynthetic process	5/58	68/23174	7.60838e-07	0.000147464	8.40926e-05	Cx3cr1/Rock2/Klf4/Il1b/Icam1	5	microglial_cells	Biological Process
GO:0070372	regulation of ERK1 and ERK2 cascade	8/58	306/23174	9.1149e-07	0.000161941	9.23484e-05	Apoe/Eif3a/Ccl4/Klf4/Jun/Il1a/Il1b/Icam1	8	microglial_cells	Biological Process
GO:0008406	gonad development	7/58	214/23174	1.04681e-06	0.000171677	9.79003e-05	Arid4a/Tgfbr1/Atrx/Il1a/Adamts1/H3f3b/Icam1	7	microglial_cells	Biological Process
GO:0045137	development of primary sexual characteristics	7/58	218/23174	1.18471e-06	0.000180414	0.000102883	Arid4a/Tgfbr1/Atrx/Il1a/Adamts1/H3f3b/Icam1	7	microglial_cells	Biological Process
GO:0006809	nitric oxide biosynthetic process	5/58	76/23174	1.32804e-06	0.000182036	0.000103808	Cx3cr1/Rock2/Klf4/Il1b/Icam1	5	microglial_cells	Biological Process
GO:0070371	ERK1 and ERK2 cascade	8/58	323/23174	1.36613e-06	0.000182036	0.000103808	Apoe/Eif3a/Ccl4/Klf4/Jun/Il1a/Il1b/Icam1	8	microglial_cells	Biological Process
GO:0048608	reproductive structure development	9/58	449/23174	1.63116e-06	0.000196867	0.000112265	Arid4a/Tgfbr1/Nipbl/Atrx/Il1a/Adamts1/Junb/H3f3b/Icam1	9	microglial_cells	Biological Process
GO:0046209	nitric oxide metabolic process	5/58	80/23174	1.71497e-06	0.000196867	0.000112265	Cx3cr1/Rock2/Klf4/Il1b/Icam1	5	microglial_cells	Biological Process
GO:0061458	reproductive system development	9/58	453/23174	1.75444e-06	0.000196867	0.000112265	Arid4a/Tgfbr1/Nipbl/Atrx/Il1a/Adamts1/Junb/H3f3b/Icam1	9	microglial_cells	Biological Process
GO:0030856	regulation of epithelial cell differentiation	6/58	148/23174	1.88684e-06	0.000201137	0.0001147	Tgfbr1/Rock2/Il1a/Zfp36/Il1b/Zeb2	6	microglial_cells	Biological Process
GO:2001057	reactive nitrogen species metabolic process	5/58	84/23174	2.18563e-06	0.000213518	0.00012176	Cx3cr1/Rock2/Klf4/Il1b/Icam1	5	microglial_cells	Biological Process
GO:0046661	male sex differentiation	6/58	152/23174	2.20328e-06	0.000213518	0.00012176	Arid4a/Tgfbr1/Atrx/Il1a/H3f3b/Icam1	6	microglial_cells	Biological Process
GO:2001236	regulation of extrinsic apoptotic signaling pathway	6/58	161/23174	3.07536e-06	0.000262266	0.000149559	Cx3cr1/Tgfbr1/Il1b/Icam1/Skil/Mcl1	6	microglial_cells	Biological Process
GO:2001237	negative regulation of extrinsic apoptotic signaling pathway	5/58	98/23174	4.68131e-06	0.000383867	0.000218903	Cx3cr1/Tgfbr1/Il1b/Icam1/Mcl1	5	microglial_cells	Biological Process
GO:1903426	regulation of reactive oxygen species biosynthetic process	5/58	103/23174	5.9773e-06	0.000460717	0.000262728	Cx3cr1/Rock2/Klf4/Il1b/Icam1	5	microglial_cells	Biological Process
GO:0016032	viral process	7/58	279/23174	6.0507e-06	0.000460717	0.000262728	Apoe/Eif3a/Ccl4/Rock2/Jun/Zfp36/Icam1	7	microglial_cells	Biological Process
GO:0042136	neurotransmitter biosynthetic process	5/58	104/23174	6.26724e-06	0.00046075	0.000262746	Cx3cr1/Rock2/Klf4/Il1b/Icam1	5	microglial_cells	Biological Process
GO:0009991	response to extracellular stimulus	8/58	400/23174	6.62501e-06	0.000470818	0.000268487	Glul/Apoe/Jun/Fos/Hspa5/Zfp36/Hsp90b1/Il1b	8	microglial_cells	Biological Process
GO:0042035	regulation of cytokine biosynthetic process	5/58	106/23174	6.88011e-06	0.000473174	0.000269831	Cx3cr1/Klf4/Il1a/Zfp36/Il1b	5	microglial_cells	Biological Process
GO:1903706	regulation of hemopoiesis	8/58	406/23174	7.38483e-06	0.000492015	0.000280575	C1qc/Jun/Nfkbia/Fos/Nfkbiz/Cd83/Zfp36/Il1b	8	microglial_cells	Biological Process
GO:0061614	pri-miRNA transcription by RNA polymerase II	4/58	52/23174	8.7423e-06	0.000564806	0.000322085	Tgfbr1/Klf4/Jun/Fos	4	microglial_cells	Biological Process
GO:0043542	endothelial cell migration	6/58	198/23174	1.00863e-05	0.000632469	0.00036067	Glul/Apoe/Tgfbr1/Rock2/Klf4/Nr4a1	6	microglial_cells	Biological Process
GO:0045765	regulation of angiogenesis	7/58	307/23174	1.12742e-05	0.000686761	0.000391631	Cx3cr1/Glul/Rock2/Klf4/Il1a/Adamts1/Il1b	7	microglial_cells	Biological Process
GO:0042089	cytokine biosynthetic process	5/58	118/23174	1.16101e-05	0.000687573	0.000392094	Cx3cr1/Klf4/Il1a/Zfp36/Il1b	5	microglial_cells	Biological Process
GO:0019080	viral gene expression	4/58	57/23174	1.26375e-05	0.000694725	0.000396172	Eif3a/Ccl4/Jun/Zfp36	4	microglial_cells	Biological Process
GO:1903409	reactive oxygen species biosynthetic process	5/58	121/23174	1.31162e-05	0.000694725	0.000396172	Cx3cr1/Rock2/Klf4/Il1b/Icam1	5	microglial_cells	Biological Process
GO:0071559	response to transforming growth factor beta	6/58	208/23174	1.33467e-05	0.000694725	0.000396172	Tgfbr1/Rock2/Jun/Fos/Hspa5/Skil	6	microglial_cells	Biological Process
GO:0032663	regulation of interleukin-2 production	4/58	58/23174	1.35484e-05	0.000694725	0.000396172	Il1a/Cd83/Zfp36/Il1b	4	microglial_cells	Biological Process
GO:0042107	cytokine metabolic process	5/58	122/23174	1.36507e-05	0.000694725	0.000396172	Cx3cr1/Klf4/Il1a/Zfp36/Il1b	5	microglial_cells	Biological Process
GO:0035994	response to muscle stretch	3/58	19/23174	1.40118e-05	0.000694725	0.000396172	Jun/Nfkbia/Fos	3	microglial_cells	Biological Process
GO:0045076	regulation of interleukin-2 biosynthetic process	3/58	19/23174	1.40118e-05	0.000694725	0.000396172	Il1a/Zfp36/Il1b	3	microglial_cells	Biological Process
GO:0050890	cognition	7/58	323/23174	1.56534e-05	0.000758476	0.000432527	Cx3cr1/Apoe/Nipbl/Sgk1/Jun/Btg2/Il1b	7	microglial_cells	Biological Process
GO:0045840	positive regulation of mitotic nuclear division	4/58	61/23174	1.65718e-05	0.000785134	0.000447729	Nipbl/Hnrnpu/Il1a/Il1b	4	microglial_cells	Biological Process
GO:0070374	positive regulation of ERK1 and ERK2 cascade	6/58	218/23174	1.74117e-05	0.000806992	0.000460194	Apoe/Ccl4/Jun/Il1a/Il1b/Icam1	6	microglial_cells	Biological Process
GO:0042094	interleukin-2 biosynthetic process	3/58	21/23174	1.91636e-05	0.000869293	0.000495721	Il1a/Zfp36/Il1b	3	microglial_cells	Biological Process
GO:0010632	regulation of epithelial cell migration	6/58	225/23174	2.0811e-05	0.000924355	0.000527121	Glul/Apoe/Macf1/Rock2/Klf4/Jun	6	microglial_cells	Biological Process
GO:1901342	regulation of vasculature development	7/58	340/23174	2.17627e-05	0.000944475	0.000538594	Cx3cr1/Glul/Rock2/Klf4/Il1a/Adamts1/Il1b	7	microglial_cells	Biological Process
GO:0032897	negative regulation of viral transcription	3/58	22/23174	2.215e-05	0.000944475	0.000538594	Ccl4/Jun/Zfp36	3	microglial_cells	Biological Process
GO:0032623	interleukin-2 production	4/58	66/23174	2.26748e-05	0.000947896	0.000540545	Il1a/Cd83/Zfp36/Il1b	4	microglial_cells	Biological Process
GO:0071407	cellular response to organic cyclic compound	8/58	482/23174	2.54422e-05	0.00102345	0.000583629	Hnrnpu/Sgk1/Rock2/Nfkbia/Actb/Zfp36/Hsp90b1/Il1b	8	microglial_cells	Biological Process
GO:0032370	positive regulation of lipid transport	4/58	69/23174	2.70469e-05	0.00106785	0.000608951	Apoe/Nfkbia/Il1a/Il1b	4	microglial_cells	Biological Process
GO:0032496	response to lipopolysaccharide	7/58	358/23174	3.02557e-05	0.00113167	0.000645344	Cx3cr1/Ncl/Jun/Nfkbia/Junb/Zfp36/Il1b	7	microglial_cells	Biological Process
GO:0042133	neurotransmitter metabolic process	5/58	147/23174	3.35328e-05	0.00123262	0.000702911	Cx3cr1/Rock2/Klf4/Il1b/Icam1	5	microglial_cells	Biological Process
GO:0002064	epithelial cell development	6/58	246/23174	3.43381e-05	0.00124083	0.000707591	Arid4a/Rock2/Atrx/Il1a/Il1b/Icam1	6	microglial_cells	Biological Process
GO:1901214	regulation of neuron death	7/58	368/23174	3.60473e-05	0.00128088	0.000730432	Cx3cr1/Apoe/Jun/Fos/Btg2/Il1b/Mcl1	7	microglial_cells	Biological Process
GO:0031667	response to nutrient levels	7/58	370/23174	3.73085e-05	0.00130396	0.000743595	Glul/Apoe/Jun/Hspa5/Zfp36/Hsp90b1/Il1b	7	microglial_cells	Biological Process
GO:0002237	response to molecule of bacterial origin	7/58	376/23174	4.13119e-05	0.00141163	0.000804992	Cx3cr1/Ncl/Jun/Nfkbia/Junb/Zfp36/Il1b	7	microglial_cells	Biological Process
GO:0051785	positive regulation of nuclear division	4/58	77/23174	4.17132e-05	0.00141163	0.000804992	Nipbl/Hnrnpu/Il1a/Il1b	4	microglial_cells	Biological Process
GO:0034249	negative regulation of cellular amide metabolic process	5/58	155/23174	4.32004e-05	0.00142491	0.000812564	Apoe/Ncl/Rock2/Btg2/Zfp36	5	microglial_cells	Biological Process
GO:0035690	cellular response to drug	7/58	379/23174	4.34423e-05	0.00142491	0.000812564	Ccl4/Hnrnpu/Rock2/Atrx/Actb/Hsp90b1/Il1b	7	microglial_cells	Biological Process
GO:0038034	signal transduction in absence of ligand	4/58	79/23174	4.6141e-05	0.00146825	0.000837279	Cx3cr1/Il1a/Il1b/Mcl1	4	microglial_cells	Biological Process
GO:0097192	extrinsic apoptotic signaling pathway in absence of ligand	4/58	79/23174	4.6141e-05	0.00146825	0.000837279	Cx3cr1/Il1a/Il1b/Mcl1	4	microglial_cells	Biological Process
GO:0043523	regulation of neuron apoptotic process	6/58	265/23174	5.19633e-05	0.0016292	0.000929064	Cx3cr1/Apoe/Jun/Btg2/Il1b/Mcl1	6	microglial_cells	Biological Process
GO:0007179	transforming growth factor beta receptor signaling pathway	5/58	165/23174	5.81725e-05	0.00177177	0.00101037	Tgfbr1/Jun/Fos/Hspa5/Skil	5	microglial_cells	Biological Process
GO:1902107	positive regulation of leukocyte differentiation	5/58	168/23174	6.33644e-05	0.00185059	0.00105531	Jun/Fos/Nfkbiz/Cd83/Il1b	5	microglial_cells	Biological Process
GO:0070997	neuron death	7/58	404/23174	6.4959e-05	0.00187152	0.00106725	Cx3cr1/Apoe/Jun/Fos/Btg2/Il1b/Mcl1	7	microglial_cells	Biological Process
GO:0032743	positive regulation of interleukin-2 production	3/58	32/23174	7.00828e-05	0.00199222	0.00113608	Il1a/Cd83/Il1b	3	microglial_cells	Biological Process
GO:1905954	positive regulation of lipid localization	4/58	89/23174	7.35994e-05	0.00206466	0.00117739	Apoe/Nfkbia/Il1a/Il1b	4	microglial_cells	Biological Process
GO:1901099	negative regulation of signal transduction in absence of ligand	3/58	33/23174	7.69541e-05	0.00210341	0.00119949	Cx3cr1/Il1b/Mcl1	3	microglial_cells	Biological Process
GO:2001240	negative regulation of extrinsic apoptotic signaling pathway in absence of ligand	3/58	33/23174	7.69541e-05	0.00210341	0.00119949	Cx3cr1/Il1b/Mcl1	3	microglial_cells	Biological Process
GO:0046683	response to organophosphorus	4/58	91/23174	8.02649e-05	0.00216614	0.00123526	Jun/Junb/Hsp90b1/Il1b	4	microglial_cells	Biological Process
GO:0007611	learning or memory	6/58	289/23174	8.38752e-05	0.00220768	0.00125895	Cx3cr1/Apoe/Sgk1/Jun/Btg2/Il1b	6	microglial_cells	Biological Process
GO:0051402	neuron apoptotic process	6/58	293/23174	9.04532e-05	0.0023116	0.00131821	Cx3cr1/Apoe/Jun/Btg2/Il1b/Mcl1	6	microglial_cells	Biological Process
GO:0045940	positive regulation of steroid metabolic process	3/58	35/23174	9.19864e-05	0.0023116	0.00131821	Apoe/Il1a/Il1b	3	microglial_cells	Biological Process
GO:1902895	positive regulation of pri-miRNA transcription by RNA polymerase II	3/58	35/23174	9.19864e-05	0.0023116	0.00131821	Tgfbr1/Jun/Fos	3	microglial_cells	Biological Process
GO:1902105	regulation of leukocyte differentiation	6/58	294/23174	9.21602e-05	0.0023116	0.00131821	C1qc/Jun/Fos/Nfkbiz/Cd83/Il1b	6	microglial_cells	Biological Process
GO:0045601	regulation of endothelial cell differentiation	3/58	37/23174	0.000108816	0.00266661	0.00152066	Tgfbr1/Rock2/Il1b	3	microglial_cells	Biological Process
GO:0061756	leukocyte adhesion to vascular endothelial cell	3/58	37/23174	0.000108816	0.00266661	0.00152066	Cx3cr1/Klf4/Icam1	3	microglial_cells	Biological Process
GO:0007249	I-kappaB kinase/NF-kappaB signaling	5/58	192/23174	0.000118925	0.00288123	0.00164304	Cx3cr1/Rock2/Nfkbia/Il1a/Il1b	5	microglial_cells	Biological Process
GO:0071216	cellular response to biotic stimulus	6/58	311/23174	0.00012533	0.00290438	0.00165624	Cx3cr1/Ncl/Nfkbia/Hspa5/Zfp36/Il1b	6	microglial_cells	Biological Process
GO:0042326	negative regulation of phosphorylation	7/58	451/23174	0.000128869	0.0029543	0.00168471	Apoe/Eif3a/Hnrnpu/Klf4/Jun/Actb/Il1b	7	microglial_cells	Biological Process
GO:0007159	leukocyte cell-cell adhesion	6/58	319/23174	0.000143909	0.00318445	0.00181596	Cx3cr1/Klf4/Nfkbiz/Cd83/Il1b/Icam1	6	microglial_cells	Biological Process
GO:2000377	regulation of reactive oxygen species metabolic process	5/58	200/23174	0.000143957	0.00318445	0.00181596	Cx3cr1/Rock2/Klf4/Il1b/Icam1	5	microglial_cells	Biological Process
GO:0045446	endothelial cell differentiation	4/58	106/23174	0.000145087	0.00318445	0.00181596	Tgfbr1/Rock2/Il1b/Icam1	4	microglial_cells	Biological Process
GO:0046782	regulation of viral transcription	3/58	41/23174	0.000148232	0.00319223	0.00182039	Ccl4/Jun/Zfp36	3	microglial_cells	Biological Process
GO:0014074	response to purine-containing compound	4/58	107/23174	0.000150441	0.00320741	0.00182905	Jun/Junb/Hsp90b1/Il1b	4	microglial_cells	Biological Process
GO:0031346	positive regulation of cell projection organization	7/58	464/23174	0.000153534	0.00324094	0.00184817	Apoe/Tgfbr1/Sgk1/Hspa5/Adamts1/Zeb2/Skil	7	microglial_cells	Biological Process
GO:0071560	cellular response to transforming growth factor beta stimulus	5/58	204/23174	0.000157893	0.00330028	0.00188201	Tgfbr1/Jun/Fos/Hspa5/Skil	5	microglial_cells	Biological Process
GO:1903708	positive regulation of hemopoiesis	5/58	208/23174	0.00017284	0.00357762	0.00204017	Jun/Fos/Nfkbiz/Cd83/Il1b	5	microglial_cells	Biological Process
GO:0019083	viral transcription	3/58	44/23174	0.000183185	0.00365	0.00208144	Ccl4/Jun/Zfp36	3	microglial_cells	Biological Process
GO:0061028	establishment of endothelial barrier	3/58	44/23174	0.000183185	0.00365	0.00208144	Rock2/Il1b/Icam1	3	microglial_cells	Biological Process
GO:0071385	cellular response to glucocorticoid stimulus	3/58	44/23174	0.000183185	0.00365	0.00208144	Hnrnpu/Sgk1/Zfp36	3	microglial_cells	Biological Process
GO:1902893	regulation of pri-miRNA transcription by RNA polymerase II	3/58	45/23174	0.000195922	0.00386764	0.00220555	Tgfbr1/Jun/Fos	3	microglial_cells	Biological Process
GO:0032368	regulation of lipid transport	4/58	115/23174	0.000198564	0.00388384	0.00221479	Apoe/Nfkbia/Il1a/Il1b	4	microglial_cells	Biological Process
GO:0045637	regulation of myeloid cell differentiation	5/58	215/23174	0.000201574	0.00390686	0.00222792	C1qc/Jun/Nfkbia/Fos/Zfp36	5	microglial_cells	Biological Process
GO:0071384	cellular response to corticosteroid stimulus	3/58	46/23174	0.000209219	0.00398263	0.00227112	Hnrnpu/Sgk1/Zfp36	3	microglial_cells	Biological Process
GO:1901216	positive regulation of neuron death	4/58	118/23174	0.000219183	0.00410019	0.00233816	Jun/Fos/Il1b/Mcl1	4	microglial_cells	Biological Process
GO:0010035	response to inorganic substance	7/58	493/23174	0.000222506	0.00410019	0.00233816	Selenop/Atrx/Jun/Fos/Il1a/Junb/Nr4a1	7	microglial_cells	Biological Process
GO:0045429	positive regulation of nitric oxide biosynthetic process	3/58	47/23174	0.000223087	0.00410019	0.00233816	Klf4/Il1b/Icam1	3	microglial_cells	Biological Process
GO:2001239	regulation of extrinsic apoptotic signaling pathway in absence of ligand	3/58	47/23174	0.000223087	0.00410019	0.00233816	Cx3cr1/Il1b/Mcl1	3	microglial_cells	Biological Process
GO:0003158	endothelium development	4/58	119/23174	0.000226386	0.00412525	0.00235245	Tgfbr1/Rock2/Il1b/Icam1	4	microglial_cells	Biological Process
GO:1904407	positive regulation of nitric oxide metabolic process	3/58	48/23174	0.000237538	0.00427701	0.002439	Klf4/Il1b/Icam1	3	microglial_cells	Biological Process
GO:0031668	cellular response to extracellular stimulus	5/58	223/23174	0.000238726	0.00427701	0.002439	Glul/Jun/Fos/Hspa5/Hsp90b1	5	microglial_cells	Biological Process
GO:0061014	positive regulation of mRNA catabolic process	3/58	49/23174	0.000252581	0.00441395	0.00251709	Rock2/Btg2/Zfp36	3	microglial_cells	Biological Process
GO:0061900	glial cell activation	3/58	49/23174	0.000252581	0.00441395	0.00251709	Cx3cr1/Jun/Il1b	3	microglial_cells	Biological Process
GO:0050727	regulation of inflammatory response	6/58	356/23174	0.000260199	0.00451012	0.00257193	Cx3cr1/Apoe/Nfkbia/Nfkbiz/Zfp36/Il1b	6	microglial_cells	Biological Process
GO:0050678	regulation of epithelial cell proliferation	6/58	357/23174	0.000264139	0.00454149	0.00258982	Glul/Apoe/Tgfbr1/Jun/Zfp36/Nr4a1	6	microglial_cells	Biological Process
GO:2001234	negative regulation of apoptotic signaling pathway	5/58	229/23174	0.000269849	0.00460255	0.00262464	Cx3cr1/Tgfbr1/Il1b/Icam1/Mcl1	5	microglial_cells	Biological Process
GO:0043922	negative regulation by host of viral transcription	2/58	10/23174	0.000273485	0.00462754	0.00263889	Ccl4/Jun	2	microglial_cells	Biological Process
GO:0010976	positive regulation of neuron projection development	6/58	360/23174	0.000276241	0.00463737	0.0026445	Apoe/Sgk1/Hspa5/Adamts1/Zeb2/Skil	6	microglial_cells	Biological Process
GO:0001936	regulation of endothelial cell proliferation	4/58	129/23174	0.000308097	0.0050528	0.0028814	Apoe/Tgfbr1/Jun/Nr4a1	4	microglial_cells	Biological Process
GO:0045444	fat cell differentiation	5/58	238/23174	0.000322205	0.00524383	0.00299034	Nipbl/Hnrnpu/Klf4/Zfp36/Nr4a1	5	microglial_cells	Biological Process
GO:0071639	positive regulation of monocyte chemotactic protein-1 production	2/58	11/23174	0.000333721	0.00534958	0.00305064	Il1a/Il1b	2	microglial_cells	Biological Process
GO:0097709	connective tissue replacement	2/58	11/23174	0.000333721	0.00534958	0.00305064	Rock2/Il1a	2	microglial_cells	Biological Process
GO:0051348	negative regulation of transferase activity	5/58	242/23174	0.000347802	0.00553368	0.00315563	Apoe/Hnrnpu/Actb/Zfp36/Il1b	5	microglial_cells	Biological Process
GO:0009791	post-embryonic development	4/58	136/23174	0.000376619	0.00590406	0.00336683	Tgfbr1/Selenop/Atrx/Klf4	4	microglial_cells	Biological Process
GO:0017148	negative regulation of translation	4/58	136/23174	0.000376619	0.00590406	0.00336683	Ncl/Rock2/Btg2/Zfp36	4	microglial_cells	Biological Process
GO:1901652	response to peptide	6/58	383/23174	0.000384213	0.00597914	0.00340965	Sgk1/Rock2/Nfkbia/Il1b/Nr4a1/Icam1	6	microglial_cells	Biological Process
GO:0032308	positive regulation of prostaglandin secretion	2/58	12/23174	0.000399821	0.00600295	0.00342323	Il1a/Il1b	2	microglial_cells	Biological Process
GO:0034088	maintenance of mitotic sister chromatid cohesion	2/58	12/23174	0.000399821	0.00600295	0.00342323	Nipbl/Atrx	2	microglial_cells	Biological Process
GO:0045086	positive regulation of interleukin-2 biosynthetic process	2/58	12/23174	0.000399821	0.00600295	0.00342323	Il1a/Il1b	2	microglial_cells	Biological Process
GO:0060213	positive regulation of nuclear-transcribed mRNA poly(A) tail shortening	2/58	12/23174	0.000399821	0.00600295	0.00342323	Btg2/Zfp36	2	microglial_cells	Biological Process
GO:1900272	negative regulation of long-term synaptic potentiation	2/58	12/23174	0.000399821	0.00600295	0.00342323	Cx3cr1/Apoe	2	microglial_cells	Biological Process
GO:0001935	endothelial cell proliferation	4/58	143/23174	0.000455413	0.00652254	0.00371953	Apoe/Tgfbr1/Jun/Nr4a1	4	microglial_cells	Biological Process
GO:0007613	memory	4/58	143/23174	0.000455413	0.00652254	0.00371953	Cx3cr1/Apoe/Sgk1/Il1b	4	microglial_cells	Biological Process
GO:0001654	eye development	6/58	397/23174	0.000464567	0.00652254	0.00371953	Tgfbr1/Nipbl/Klf4/Jun/Zeb2/Skil	6	microglial_cells	Biological Process
GO:0002687	positive regulation of leukocyte migration	4/58	144/23174	0.000467557	0.00652254	0.00371953	Ccl4/Il1a/Il1b/Icam1	4	microglial_cells	Biological Process
GO:0001660	fever generation	2/58	13/23174	0.000471756	0.00652254	0.00371953	Il1a/Il1b	2	microglial_cells	Biological Process
GO:0034086	maintenance of sister chromatid cohesion	2/58	13/23174	0.000471756	0.00652254	0.00371953	Nipbl/Atrx	2	microglial_cells	Biological Process
GO:1901550	regulation of endothelial cell development	2/58	13/23174	0.000471756	0.00652254	0.00371953	Rock2/Il1b	2	microglial_cells	Biological Process
GO:1903140	regulation of establishment of endothelial barrier	2/58	13/23174	0.000471756	0.00652254	0.00371953	Rock2/Il1b	2	microglial_cells	Biological Process
GO:1905952	regulation of lipid localization	4/58	145/23174	0.00047993	0.00652254	0.00371953	Apoe/Nfkbia/Il1a/Il1b	4	microglial_cells	Biological Process
GO:0150076	neuroinflammatory response	3/58	61/23174	0.000483006	0.00652254	0.00371953	Cx3cr1/Jun/Il1b	3	microglial_cells	Biological Process
GO:1903428	positive regulation of reactive oxygen species biosynthetic process	3/58	61/23174	0.000483006	0.00652254	0.00371953	Klf4/Il1b/Icam1	3	microglial_cells	Biological Process
GO:0150063	visual system development	6/58	400/23174	0.000483378	0.00652254	0.00371953	Tgfbr1/Nipbl/Klf4/Jun/Zeb2/Skil	6	microglial_cells	Biological Process
GO:0048880	sensory system development	6/58	403/23174	0.000502779	0.00674166	0.00384449	Tgfbr1/Nipbl/Klf4/Jun/Zeb2/Skil	6	microglial_cells	Biological Process
GO:0043900	regulation of multi-organism process	6/58	405/23174	0.000516047	0.00687632	0.00392128	Apoe/Ccl4/Hpgds/Jun/Zfp36/Il1b	6	microglial_cells	Biological Process
GO:0001933	negative regulation of protein phosphorylation	6/58	407/23174	0.000529587	0.00698899	0.00398552	Apoe/Eif3a/Klf4/Jun/Actb/Il1b	6	microglial_cells	Biological Process
GO:0000381	regulation of alternative mRNA splicing, via spliceosome	3/58	63/23174	0.000531058	0.00698899	0.00398552	Malat1/Rbm25/Hnrnpu	3	microglial_cells	Biological Process
GO:0032306	regulation of prostaglandin secretion	2/58	14/23174	0.000549497	0.00710017	0.00404893	Il1a/Il1b	2	microglial_cells	Biological Process
GO:0060211	regulation of nuclear-transcribed mRNA poly(A) tail shortening	2/58	14/23174	0.000549497	0.00710017	0.00404893	Btg2/Zfp36	2	microglial_cells	Biological Process
GO:2001233	regulation of apoptotic signaling pathway	6/58	412/23174	0.00056465	0.00720859	0.00411075	Cx3cr1/Tgfbr1/Il1b/Icam1/Skil/Mcl1	6	microglial_cells	Biological Process
GO:0045123	cellular extravasation	3/58	65/23174	0.000582069	0.00734302	0.00418741	Cx3cr1/Il1a/Icam1	3	microglial_cells	Biological Process
GO:1903793	positive regulation of anion transport	3/58	65/23174	0.000582069	0.00734302	0.00418741	Apoe/Il1a/Il1b	3	microglial_cells	Biological Process
GO:0001885	endothelial cell development	3/58	66/23174	0.000608707	0.0076339	0.00435329	Rock2/Il1b/Icam1	3	microglial_cells	Biological Process
GO:0042159	lipoprotein catabolic process	2/58	15/23174	0.000633016	0.00774965	0.0044193	Apoe/Ctsd	2	microglial_cells	Biological Process
GO:0051044	positive regulation of membrane protein ectodomain proteolysis	2/58	15/23174	0.000633016	0.00774965	0.0044193	Apoe/Il1b	2	microglial_cells	Biological Process
GO:0098974	postsynaptic actin cytoskeleton organization	2/58	15/23174	0.000633016	0.00774965	0.0044193	Rock2/Actb	2	microglial_cells	Biological Process
GO:0099188	postsynaptic cytoskeleton organization	2/58	15/23174	0.000633016	0.00774965	0.0044193	Rock2/Actb	2	microglial_cells	Biological Process
GO:0033047	regulation of mitotic sister chromatid segregation	3/58	67/23174	0.000636111	0.00774965	0.0044193	Nipbl/Hnrnpu/Atrx	3	microglial_cells	Biological Process
GO:0010594	regulation of endothelial cell migration	4/58	157/23174	0.0006472	0.00783994	0.00447079	Glul/Apoe/Rock2/Klf4	4	microglial_cells	Biological Process
GO:0050673	epithelial cell proliferation	6/58	424/23174	0.000656198	0.00790403	0.00450734	Glul/Apoe/Tgfbr1/Jun/Zfp36/Nr4a1	6	microglial_cells	Biological Process
GO:0019915	lipid storage	3/58	68/23174	0.000664292	0.00795658	0.0045373	Apoe/Nfkbia/Il1b	3	microglial_cells	Biological Process
GO:0071222	cellular response to lipopolysaccharide	5/58	281/23174	0.000685749	0.0081677	0.00465769	Cx3cr1/Ncl/Nfkbia/Zfp36/Il1b	5	microglial_cells	Biological Process
GO:0032680	regulation of tumor necrosis factor production	4/58	160/23174	0.000694738	0.00822879	0.00469253	Cx3cr1/Ncl/Ccl4/Zfp36	4	microglial_cells	Biological Process
GO:0010875	positive regulation of cholesterol efflux	2/58	16/23174	0.000722284	0.00846104	0.00482497	Apoe/Nfkbia	2	microglial_cells	Biological Process
GO:0062033	positive regulation of mitotic sister chromatid segregation	2/58	16/23174	0.000722284	0.00846104	0.00482497	Nipbl/Hnrnpu	2	microglial_cells	Biological Process
GO:1903555	regulation of tumor necrosis factor superfamily cytokine production	4/58	162/23174	0.000727773	0.00846744	0.00482862	Cx3cr1/Ncl/Ccl4/Zfp36	4	microglial_cells	Biological Process
GO:0071496	cellular response to external stimulus	5/58	285/23174	0.000730773	0.00846744	0.00482862	Glul/Jun/Fos/Hspa5/Hsp90b1	5	microglial_cells	Biological Process
GO:1901653	cellular response to peptide	5/58	286/23174	0.000742367	0.00853603	0.00486774	Sgk1/Rock2/Il1b/Nr4a1/Icam1	5	microglial_cells	Biological Process
GO:0032640	tumor necrosis factor production	4/58	163/23174	0.0007447	0.00853603	0.00486774	Cx3cr1/Ncl/Ccl4/Zfp36	4	microglial_cells	Biological Process
GO:0051851	modification by host of symbiont morphology or physiology	3/58	71/23174	0.000753579	0.0085518	0.00487673	Apoe/Ccl4/Jun	3	microglial_cells	Biological Process
GO:1903037	regulation of leukocyte cell-cell adhesion	5/58	287/23174	0.000754098	0.0085518	0.00487673	Klf4/Nfkbiz/Cd83/Il1b/Icam1	5	microglial_cells	Biological Process
GO:0072593	reactive oxygen species metabolic process	5/58	288/23174	0.000765968	0.00864044	0.00492728	Cx3cr1/Rock2/Klf4/Il1b/Icam1	5	microglial_cells	Biological Process
GO:0071219	cellular response to molecule of bacterial origin	5/58	289/23174	0.000777976	0.00872971	0.00497819	Cx3cr1/Ncl/Nfkbia/Zfp36/Il1b	5	microglial_cells	Biological Process
GO:0042594	response to starvation	4/58	166/23174	0.000797155	0.00880588	0.00502162	Glul/Jun/Hspa5/Zfp36	4	microglial_cells	Biological Process
GO:0071706	tumor necrosis factor superfamily cytokine production	4/58	166/23174	0.000797155	0.00880588	0.00502162	Cx3cr1/Ncl/Ccl4/Zfp36	4	microglial_cells	Biological Process
GO:0050810	regulation of steroid biosynthetic process	3/58	73/23174	0.000817144	0.0088448	0.00504381	Apoe/Il1a/Il1b	3	microglial_cells	Biological Process
GO:0032305	positive regulation of icosanoid secretion	2/58	17/23174	0.000817273	0.0088448	0.00504381	Il1a/Il1b	2	microglial_cells	Biological Process
GO:0032310	prostaglandin secretion	2/58	17/23174	0.000817273	0.0088448	0.00504381	Il1a/Il1b	2	microglial_cells	Biological Process
GO:0036124	histone H3-K9 trimethylation	2/58	17/23174	0.000817273	0.0088448	0.00504381	Arid4a/Atrx	2	microglial_cells	Biological Process
GO:0001819	positive regulation of cytokine production	6/58	445/23174	0.000843763	0.00908537	0.005181	Ncl/Ccl4/Rock2/Il1a/Cd83/Il1b	6	microglial_cells	Biological Process
GO:0014706	striated muscle tissue development	6/58	448/23174	0.000873628	0.00931287	0.00531074	Tgfbr1/Hnrnpu/Fos/Btg2/Nr4a1/Skil	6	microglial_cells	Biological Process
GO:0008625	extrinsic apoptotic signaling pathway via death domain receptors	3/58	75/23174	0.000884021	0.00933036	0.00532071	Rock2/Icam1/Skil	3	microglial_cells	Biological Process
GO:0043409	negative regulation of MAPK cascade	4/58	171/23174	0.000890303	0.00935038	0.00533213	Apoe/Eif3a/Klf4/Il1b	4	microglial_cells	Biological Process
GO:0071605	monocyte chemotactic protein-1 production	2/58	18/23174	0.000917954	0.00946239	0.005396	Il1a/Il1b	2	microglial_cells	Biological Process
GO:0071637	regulation of monocyte chemotactic protein-1 production	2/58	18/23174	0.000917954	0.00946239	0.005396	Il1a/Il1b	2	microglial_cells	Biological Process
GO:1900153	positive regulation of nuclear-transcribed mRNA catabolic process, deadenylation-dependent decay	2/58	18/23174	0.000917954	0.00946239	0.005396	Btg2/Zfp36	2	microglial_cells	Biological Process
GO:0051702	interaction with symbiont	3/58	76/23174	0.000918722	0.00946239	0.005396	Apoe/Ccl4/Jun	3	microglial_cells	Biological Process
GO:0071277	cellular response to calcium ion	3/58	77/23174	0.000954276	0.00973453	0.00555119	Jun/Fos/Junb	3	microglial_cells	Biological Process
GO:0010623	programmed cell death involved in cell development	2/58	19/23174	0.0010243	0.010338	0.0058953	Il1a/Il1b	2	microglial_cells	Biological Process
GO:0043525	positive regulation of neuron apoptotic process	3/58	79/23174	0.00102798	0.010338	0.0058953	Jun/Il1b/Mcl1	3	microglial_cells	Biological Process
GO:0043524	negative regulation of neuron apoptotic process	4/58	179/23174	0.00105493	0.0105592	0.00602145	Cx3cr1/Apoe/Jun/Btg2	4	microglial_cells	Biological Process
GO:0050792	regulation of viral process	4/58	180/23174	0.00107691	0.0107288	0.00611819	Apoe/Ccl4/Jun/Zfp36	4	microglial_cells	Biological Process
GO:0033045	regulation of sister chromatid segregation	3/58	81/23174	0.00110519	0.0109086	0.00622071	Nipbl/Hnrnpu/Atrx	3	microglial_cells	Biological Process
GO:0060537	muscle tissue development	6/58	471/23174	0.00113065	0.010948	0.0062432	Tgfbr1/Hnrnpu/Fos/Btg2/Nr4a1/Skil	6	microglial_cells	Biological Process
GO:1900151	regulation of nuclear-transcribed mRNA catabolic process, deadenylation-dependent decay	2/58	20/23174	0.00113628	0.010948	0.0062432	Btg2/Zfp36	2	microglial_cells	Biological Process
GO:1904994	regulation of leukocyte adhesion to vascular endothelial cell	2/58	20/23174	0.00113628	0.010948	0.0062432	Klf4/Icam1	2	microglial_cells	Biological Process
GO:0010770	positive regulation of cell morphogenesis involved in differentiation	4/58	183/23174	0.00114478	0.010948	0.0062432	Apoe/Sgk1/Zeb2/Skil	4	microglial_cells	Biological Process
GO:0061351	neural precursor cell proliferation	4/58	183/23174	0.00114478	0.010948	0.0062432	Cx3cr1/Btg2/Il1b/Zeb2	4	microglial_cells	Biological Process
GO:0043270	positive regulation of ion transport	5/58	318/23174	0.00119158	0.0112417	0.00641065	Apoe/Ccl4/Sgk1/Il1a/Il1b	5	microglial_cells	Biological Process
GO:0043901	negative regulation of multi-organism process	4/58	185/23174	0.00119166	0.0112417	0.00641065	Ccl4/Hpgds/Jun/Zfp36	4	microglial_cells	Biological Process
GO:0045766	positive regulation of angiogenesis	4/58	185/23174	0.00119166	0.0112417	0.00641065	Cx3cr1/Klf4/Il1a/Il1b	4	microglial_cells	Biological Process
GO:0043491	protein kinase B signaling	4/58	186/23174	0.0012156	0.011417	0.00651062	Cx3cr1/Tgfbr1/Klf4/Il1b	4	microglial_cells	Biological Process
GO:0015732	prostaglandin transport	2/58	21/23174	0.00125387	0.0116736	0.00665698	Il1a/Il1b	2	microglial_cells	Biological Process
GO:2000193	positive regulation of fatty acid transport	2/58	21/23174	0.00125387	0.0116736	0.00665698	Il1a/Il1b	2	microglial_cells	Biological Process
GO:0002088	lens development in camera-type eye	3/58	85/23174	0.00127039	0.011725	0.00668625	Tgfbr1/Zeb2/Skil	3	microglial_cells	Biological Process
GO:0051384	response to glucocorticoid	3/58	85/23174	0.00127039	0.011725	0.00668625	Hnrnpu/Sgk1/Zfp36	3	microglial_cells	Biological Process
GO:0015908	fatty acid transport	3/58	86/23174	0.00131398	0.012075	0.00688586	Apoe/Il1a/Il1b	3	microglial_cells	Biological Process
GO:0032642	regulation of chemokine production	3/58	87/23174	0.0013585	0.0123876	0.00706413	Klf4/Il1a/Il1b	3	microglial_cells	Biological Process
GO:0007063	regulation of sister chromatid cohesion	2/58	22/23174	0.00137705	0.0123876	0.00706413	Nipbl/Atrx	2	microglial_cells	Biological Process
GO:0031649	heat generation	2/58	22/23174	0.00137705	0.0123876	0.00706413	Il1a/Il1b	2	microglial_cells	Biological Process
GO:0032303	regulation of icosanoid secretion	2/58	22/23174	0.00137705	0.0123876	0.00706413	Il1a/Il1b	2	microglial_cells	Biological Process
GO:0051043	regulation of membrane protein ectodomain proteolysis	2/58	22/23174	0.00137705	0.0123876	0.00706413	Apoe/Il1b	2	microglial_cells	Biological Process
GO:0035914	skeletal muscle cell differentiation	3/58	88/23174	0.00140396	0.0125767	0.00717194	Fos/Btg2/Nr4a1	3	microglial_cells	Biological Process
GO:0031669	cellular response to nutrient levels	4/58	194/23174	0.00141939	0.0126617	0.00722041	Glul/Jun/Hspa5/Hsp90b1	4	microglial_cells	Biological Process
GO:0031960	response to corticosteroid	3/58	89/23174	0.00145037	0.0128307	0.00731678	Hnrnpu/Sgk1/Zfp36	3	microglial_cells	Biological Process
GO:1903313	positive regulation of mRNA metabolic process	3/58	89/23174	0.00145037	0.0128307	0.00731678	Rock2/Btg2/Zfp36	3	microglial_cells	Biological Process
GO:0009611	response to wounding	6/58	495/23174	0.00145717	0.0128375	0.00732069	Apoe/Macf1/Klf4/Jun/Il1a/Zfp36	6	microglial_cells	Biological Process
GO:0060395	SMAD protein signal transduction	3/58	90/23174	0.00149773	0.01305	0.00744188	Tgfbr1/Jun/Fos	3	microglial_cells	Biological Process
GO:0007519	skeletal muscle tissue development	4/58	197/23174	0.00150161	0.01305	0.00744188	Fos/Btg2/Nr4a1/Skil	4	microglial_cells	Biological Process
GO:0010874	regulation of cholesterol efflux	2/58	23/23174	0.00150577	0.01305	0.00744188	Apoe/Nfkbia	2	microglial_cells	Biological Process
GO:0071276	cellular response to cadmium ion	2/58	23/23174	0.00150577	0.01305	0.00744188	Jun/Fos	2	microglial_cells	Biological Process
GO:0032602	chemokine production	3/58	91/23174	0.00154605	0.0132911	0.00757934	Klf4/Il1a/Il1b	3	microglial_cells	Biological Process
GO:0051817	modification of morphology or physiology of other organism involved in symbiotic interaction	3/58	91/23174	0.00154605	0.0132911	0.00757934	Apoe/Ccl4/Jun	3	microglial_cells	Biological Process
GO:0019221	cytokine-mediated signaling pathway	5/58	338/23174	0.00155931	0.0133512	0.00761365	Cx3cr1/Ccl4/Nfkbia/Il1a/Il1b	5	microglial_cells	Biological Process
GO:0003018	vascular process in circulatory system	4/58	200/23174	0.00158709	0.0135001	0.00769855	Apoe/Ccl4/Rock2/Icam1	4	microglial_cells	Biological Process
GO:0046889	positive regulation of lipid biosynthetic process	3/58	92/23174	0.00159535	0.0135001	0.00769855	Apoe/Il1a/Il1b	3	microglial_cells	Biological Process
GO:0050900	leukocyte migration	5/58	340/23174	0.00160021	0.0135001	0.00769855	Cx3cr1/Ccl4/Il1a/Il1b/Icam1	5	microglial_cells	Biological Process
GO:0002685	regulation of leukocyte migration	4/58	201/23174	0.00161633	0.0135001	0.00769855	Ccl4/Il1a/Il1b/Icam1	4	microglial_cells	Biological Process
GO:0002693	positive regulation of cellular extravasation	2/58	24/23174	0.00164002	0.0135001	0.00769855	Il1a/Icam1	2	microglial_cells	Biological Process
GO:0032770	positive regulation of monooxygenase activity	2/58	24/23174	0.00164002	0.0135001	0.00769855	Apoe/Il1b	2	microglial_cells	Biological Process
GO:0043921	modulation by host of viral transcription	2/58	24/23174	0.00164002	0.0135001	0.00769855	Ccl4/Jun	2	microglial_cells	Biological Process
GO:0052312	modulation of transcription in other organism involved in symbiotic interaction	2/58	24/23174	0.00164002	0.0135001	0.00769855	Ccl4/Jun	2	microglial_cells	Biological Process
GO:0052472	modulation by host of symbiont transcription	2/58	24/23174	0.00164002	0.0135001	0.00769855	Ccl4/Jun	2	microglial_cells	Biological Process
GO:1903039	positive regulation of leukocyte cell-cell adhesion	4/58	203/23174	0.00167592	0.0137425	0.00783677	Nfkbiz/Cd83/Il1b/Icam1	4	microglial_cells	Biological Process
GO:0070555	response to interleukin-1	3/58	94/23174	0.00169686	0.0137981	0.00786847	Ccl4/Il1a/Il1b	3	microglial_cells	Biological Process
GO:1904018	positive regulation of vasculature development	4/58	204/23174	0.00170628	0.0137981	0.00786847	Cx3cr1/Klf4/Il1a/Il1b	4	microglial_cells	Biological Process
GO:0045582	positive regulation of T cell differentiation	3/58	95/23174	0.0017491	0.0137981	0.00786847	Nfkbiz/Cd83/Il1b	3	microglial_cells	Biological Process
GO:0060538	skeletal muscle organ development	4/58	206/23174	0.00176814	0.0137981	0.00786847	Fos/Btg2/Nr4a1/Skil	4	microglial_cells	Biological Process
GO:0043010	camera-type eye development	5/58	348/23174	0.00177172	0.0137981	0.00786847	Tgfbr1/Klf4/Jun/Zeb2/Skil	5	microglial_cells	Biological Process
GO:0000289	nuclear-transcribed mRNA poly(A) tail shortening	2/58	25/23174	0.00177977	0.0137981	0.00786847	Btg2/Zfp36	2	microglial_cells	Biological Process
GO:0001516	prostaglandin biosynthetic process	2/58	25/23174	0.00177977	0.0137981	0.00786847	Hpgds/Il1b	2	microglial_cells	Biological Process
GO:0010575	positive regulation of vascular endothelial growth factor production	2/58	25/23174	0.00177977	0.0137981	0.00786847	Il1a/Il1b	2	microglial_cells	Biological Process
GO:0032373	positive regulation of sterol transport	2/58	25/23174	0.00177977	0.0137981	0.00786847	Apoe/Nfkbia	2	microglial_cells	Biological Process
GO:0032376	positive regulation of cholesterol transport	2/58	25/23174	0.00177977	0.0137981	0.00786847	Apoe/Nfkbia	2	microglial_cells	Biological Process
GO:0034114	regulation of heterotypic cell-cell adhesion	2/58	25/23174	0.00177977	0.0137981	0.00786847	Klf4/Il1b	2	microglial_cells	Biological Process
GO:0046457	prostanoid biosynthetic process	2/58	25/23174	0.00177977	0.0137981	0.00786847	Hpgds/Il1b	2	microglial_cells	Biological Process
GO:1902003	regulation of amyloid-beta formation	2/58	25/23174	0.00177977	0.0137981	0.00786847	Apoe/Rock2	2	microglial_cells	Biological Process
GO:0097529	myeloid leukocyte migration	4/58	207/23174	0.00179965	0.0139017	0.00792753	Cx3cr1/Ccl4/Il1a/Il1b	4	microglial_cells	Biological Process
GO:0031331	positive regulation of cellular catabolic process	5/58	351/23174	0.0018394	0.0140861	0.00803273	Apoe/Rock2/Btg2/Zfp36/Il1b	5	microglial_cells	Biological Process
GO:0032755	positive regulation of interleukin-6 production	3/58	97/23174	0.00185657	0.0140861	0.00803273	Ncl/Il1a/Il1b	3	microglial_cells	Biological Process
GO:0045638	negative regulation of myeloid cell differentiation	3/58	97/23174	0.00185657	0.0140861	0.00803273	C1qc/Nfkbia/Zfp36	3	microglial_cells	Biological Process
GO:0048525	negative regulation of viral process	3/58	97/23174	0.00185657	0.0140861	0.00803273	Ccl4/Jun/Zfp36	3	microglial_cells	Biological Process
GO:0007178	transmembrane receptor protein serine/threonine kinase signaling pathway	5/58	355/23174	0.00193257	0.0145079	0.00827322	Tgfbr1/Jun/Fos/Hspa5/Skil	5	microglial_cells	Biological Process
GO:0009913	epidermal cell differentiation	4/58	212/23174	0.00196308	0.0146852	0.00837434	Rock2/Klf4/Il1a/Zfp36	4	microglial_cells	Biological Process
GO:0033673	negative regulation of kinase activity	4/58	213/23174	0.00199695	0.0148864	0.00848907	Apoe/Hnrnpu/Actb/Il1b	4	microglial_cells	Biological Process
GO:0010893	positive regulation of steroid biosynthetic process	2/58	27/23174	0.00207566	0.0153717	0.00876581	Il1a/Il1b	2	microglial_cells	Biological Process
GO:0050772	positive regulation of axonogenesis	3/58	101/23174	0.00208368	0.0153717	0.00876581	Apoe/Zeb2/Skil	3	microglial_cells	Biological Process
GO:0002573	myeloid leukocyte differentiation	4/58	216/23174	0.00210101	0.015393	0.00877796	C1qc/Jun/Fos/Junb	4	microglial_cells	Biological Process
GO:0043903	regulation of symbiosis, encompassing mutualism through parasitism	4/58	216/23174	0.00210101	0.015393	0.00877796	Apoe/Ccl4/Jun/Zfp36	4	microglial_cells	Biological Process
GO:0019218	regulation of steroid metabolic process	3/58	102/23174	0.00214304	0.0155937	0.00889242	Apoe/Il1a/Il1b	3	microglial_cells	Biological Process
GO:0051983	regulation of chromosome segregation	3/58	102/23174	0.00214304	0.0155937	0.00889242	Nipbl/Hnrnpu/Atrx	3	microglial_cells	Biological Process
GO:0033198	response to ATP	2/58	28/23174	0.00223174	0.0160204	0.00913577	Hsp90b1/Il1b	2	microglial_cells	Biological Process
GO:0051984	positive regulation of chromosome segregation	2/58	28/23174	0.00223174	0.0160204	0.00913577	Nipbl/Hnrnpu	2	microglial_cells	Biological Process
GO:2000178	negative regulation of neural precursor cell proliferation	2/58	28/23174	0.00223174	0.0160204	0.00913577	Btg2/Il1b	2	microglial_cells	Biological Process
GO:0001505	regulation of neurotransmitter levels	5/58	372/23174	0.00236755	0.0169383	0.00965922	Cx3cr1/Rock2/Klf4/Il1b/Icam1	5	microglial_cells	Biological Process
GO:0071241	cellular response to inorganic substance	4/58	225/23174	0.00243562	0.0172517	0.00983789	Atrx/Jun/Fos/Junb	4	microglial_cells	Biological Process
GO:0034248	regulation of cellular amide metabolic process	5/58	375/23174	0.00245116	0.0173042	0.00986785	Apoe/Ncl/Rock2/Btg2/Zfp36	5	microglial_cells	Biological Process
GO:0045621	positive regulation of lymphocyte differentiation	3/58	108/23174	0.00252127	0.0176634	0.0100727	Nfkbiz/Cd83/Il1b	3	microglial_cells	Biological Process
GO:2000379	positive regulation of reactive oxygen species metabolic process	3/58	108/23174	0.00252127	0.0176634	0.0100727	Klf4/Il1b/Icam1	3	microglial_cells	Biological Process
GO:0042036	negative regulation of cytokine biosynthetic process	2/58	30/23174	0.00256004	0.0176634	0.0100727	Klf4/Zfp36	2	microglial_cells	Biological Process
GO:0043372	positive regulation of CD4-positive, alpha-beta T cell differentiation	2/58	30/23174	0.00256004	0.0176634	0.0100727	Nfkbiz/Cd83	2	microglial_cells	Biological Process
GO:0061157	mRNA destabilization	2/58	30/23174	0.00256004	0.0176634	0.0100727	Rock2/Zfp36	2	microglial_cells	Biological Process
GO:0070306	lens fiber cell differentiation	2/58	30/23174	0.00256004	0.0176634	0.0100727	Zeb2/Skil	2	microglial_cells	Biological Process
GO:2000778	positive regulation of interleukin-6 secretion	2/58	30/23174	0.00256004	0.0176634	0.0100727	Ncl/Il1b	2	microglial_cells	Biological Process
GO:0051260	protein homooligomerization	5/58	382/23174	0.00265458	0.0182566	0.010411	Glul/Apoe/Marcks/Kctd12/Skil	5	microglial_cells	Biological Process
GO:0032886	regulation of microtubule-based process	4/58	232/23174	0.00272002	0.0183756	0.0104788	Hnrnpu/Macf1/Sgk1/Rock2	4	microglial_cells	Biological Process
GO:0043123	positive regulation of I-kappaB kinase/NF-kappaB signaling	3/58	111/23174	0.00272489	0.0183756	0.0104788	Cx3cr1/Il1a/Il1b	3	microglial_cells	Biological Process
GO:0010574	regulation of vascular endothelial growth factor production	2/58	31/23174	0.0027322	0.0183756	0.0104788	Il1a/Il1b	2	microglial_cells	Biological Process
GO:0034205	amyloid-beta formation	2/58	31/23174	0.0027322	0.0183756	0.0104788	Apoe/Rock2	2	microglial_cells	Biological Process
GO:0043537	negative regulation of blood vessel endothelial cell migration	2/58	31/23174	0.0027322	0.0183756	0.0104788	Apoe/Klf4	2	microglial_cells	Biological Process
GO:0050999	regulation of nitric-oxide synthase activity	2/58	31/23174	0.0027322	0.0183756	0.0104788	Apoe/Il1b	2	microglial_cells	Biological Process
GO:1902991	regulation of amyloid precursor protein catabolic process	2/58	31/23174	0.0027322	0.0183756	0.0104788	Apoe/Rock2	2	microglial_cells	Biological Process
GO:0002286	T cell activation involved in immune response	3/58	113/23174	0.00286611	0.0190955	0.0108893	Apbb1ip/Nfkbiz/Icam1	3	microglial_cells	Biological Process
GO:2000177	regulation of neural precursor cell proliferation	3/58	113/23174	0.00286611	0.0190955	0.0108893	Cx3cr1/Btg2/Il1b	3	microglial_cells	Biological Process
GO:0045616	regulation of keratinocyte differentiation	2/58	32/23174	0.00290968	0.0191464	0.0109184	Rock2/Zfp36	2	microglial_cells	Biological Process
GO:0050779	RNA destabilization	2/58	32/23174	0.00290968	0.0191464	0.0109184	Rock2/Zfp36	2	microglial_cells	Biological Process
GO:2000191	regulation of fatty acid transport	2/58	32/23174	0.00290968	0.0191464	0.0109184	Il1a/Il1b	2	microglial_cells	Biological Process
GO:0043534	blood vessel endothelial cell migration	3/58	114/23174	0.00293838	0.0192758	0.0109922	Apoe/Klf4/Nr4a1	3	microglial_cells	Biological Process
GO:0022407	regulation of cell-cell adhesion	5/58	394/23174	0.00303147	0.0198254	0.0113056	Klf4/Nfkbiz/Cd83/Il1b/Icam1	5	microglial_cells	Biological Process
GO:0051090	regulation of DNA-binding transcription factor activity	5/58	395/23174	0.00306454	0.0198586	0.0113245	Cx3cr1/Klf4/Nfkbia/Il1b/Icam1	5	microglial_cells	Biological Process
GO:0002691	regulation of cellular extravasation	2/58	33/23174	0.00309243	0.0198586	0.0113245	Il1a/Icam1	2	microglial_cells	Biological Process
GO:0002931	response to ischemia	2/58	33/23174	0.00309243	0.0198586	0.0113245	Cx3cr1/Rock2	2	microglial_cells	Biological Process
GO:0010573	vascular endothelial growth factor production	2/58	33/23174	0.00309243	0.0198586	0.0113245	Il1a/Il1b	2	microglial_cells	Biological Process
GO:0045047	protein targeting to ER	2/58	33/23174	0.00309243	0.0198586	0.0113245	Macf1/Hspa5	2	microglial_cells	Biological Process
GO:0022409	positive regulation of cell-cell adhesion	4/58	242/23174	0.00316471	0.0202617	0.0115544	Nfkbiz/Cd83/Il1b/Icam1	4	microglial_cells	Biological Process
GO:0071375	cellular response to peptide hormone stimulus	4/58	243/23174	0.00321174	0.0205013	0.011691	Sgk1/Rock2/Il1b/Nr4a1	4	microglial_cells	Biological Process
GO:0051054	positive regulation of DNA metabolic process	4/58	244/23174	0.00325925	0.0206193	0.0117583	Atrx/Klf4/Jun/Hnrnpa2b1	4	microglial_cells	Biological Process
GO:1902624	positive regulation of neutrophil migration	2/58	34/23174	0.00328045	0.020692	0.0117998	Il1a/Il1b	2	microglial_cells	Biological Process
GO:1901215	negative regulation of neuron death	4/58	245/23174	0.00330724	0.0207969	0.0118596	Cx3cr1/Apoe/Jun/Btg2	4	microglial_cells	Biological Process
GO:1990266	neutrophil migration	3/58	119/23174	0.00331659	0.0207969	0.0118596	Ccl4/Il1a/Il1b	3	microglial_cells	Biological Process
GO:0000280	nuclear division	5/58	403/23174	0.00333854	0.0208732	0.0119031	Nipbl/Hnrnpu/Atrx/Il1a/Il1b	5	microglial_cells	Biological Process
GO:0044070	regulation of anion transport	3/58	120/23174	0.00339563	0.0211681	0.0120713	Apoe/Il1a/Il1b	3	microglial_cells	Biological Process
GO:0046686	response to cadmium ion	2/58	35/23174	0.00347369	0.0214043	0.012206	Jun/Fos	2	microglial_cells	Biological Process
GO:0051567	histone H3-K9 methylation	2/58	35/23174	0.00347369	0.0214043	0.012206	Arid4a/Atrx	2	microglial_cells	Biological Process
GO:0002526	acute inflammatory response	3/58	122/23174	0.00355718	0.0218556	0.0124633	Il1a/Il1b/Icam1	3	microglial_cells	Biological Process
GO:0045785	positive regulation of cell adhesion	5/58	410/23174	0.00359245	0.0220089	0.0125508	Apbb1ip/Nfkbiz/Cd83/Il1b/Icam1	5	microglial_cells	Biological Process
GO:0042157	lipoprotein metabolic process	3/58	123/23174	0.00363968	0.0221158	0.0126117	Glul/Apoe/Ctsd	3	microglial_cells	Biological Process
GO:2000516	positive regulation of CD4-positive, alpha-beta T cell activation	2/58	36/23174	0.00367213	0.0221158	0.0126117	Nfkbiz/Cd83	2	microglial_cells	Biological Process
GO:0002761	regulation of myeloid leukocyte differentiation	3/58	125/23174	0.00380819	0.0228064	0.0130055	C1qc/Jun/Fos	3	microglial_cells	Biological Process
GO:0072599	establishment of protein localization to endoplasmic reticulum	2/58	37/23174	0.00387575	0.0231459	0.0131991	Macf1/Hspa5	2	microglial_cells	Biological Process
GO:0009896	positive regulation of catabolic process	5/58	418/23174	0.00389935	0.0232218	0.0132424	Apoe/Rock2/Btg2/Zfp36/Il1b	5	microglial_cells	Biological Process
GO:0051403	stress-activated MAPK cascade	4/58	257/23174	0.00392123	0.0232871	0.0132796	Il1a/Zfp36/Il1b/Zeb2	4	microglial_cells	Biological Process
GO:0051592	response to calcium ion	3/58	127/23174	0.0039814	0.0235134	0.0134087	Jun/Fos/Junb	3	microglial_cells	Biological Process
GO:0051092	positive regulation of NF-kappaB transcription factor activity	3/58	128/23174	0.00406977	0.023858	0.0136052	Cx3cr1/Il1b/Icam1	3	microglial_cells	Biological Process
GO:0006636	unsaturated fatty acid biosynthetic process	2/58	38/23174	0.00408451	0.023858	0.0136052	Hpgds/Il1b	2	microglial_cells	Biological Process
GO:0007616	long-term memory	2/58	38/23174	0.00408451	0.023858	0.0136052	Apoe/Sgk1	2	microglial_cells	Biological Process
GO:0007517	muscle organ development	5/58	424/23174	0.00414158	0.0241253	0.0137576	Tgfbr1/Fos/Btg2/Nr4a1/Skil	5	microglial_cells	Biological Process
GO:0071900	regulation of protein serine/threonine kinase activity	5/58	425/23174	0.00418297	0.024234	0.0138196	Apoe/Tgfbr1/Actb/Il1b/Zeb2	5	microglial_cells	Biological Process
GO:0045995	regulation of embryonic development	3/58	130/23174	0.00425009	0.0245561	0.0140033	Nipbl/Klf4/Hspa5	3	microglial_cells	Biological Process
GO:0006692	prostanoid metabolic process	2/58	39/23174	0.0042984	0.0246349	0.0140483	Hpgds/Il1b	2	microglial_cells	Biological Process
GO:0006693	prostaglandin metabolic process	2/58	39/23174	0.0042984	0.0246349	0.0140483	Hpgds/Il1b	2	microglial_cells	Biological Process
GO:0046456	icosanoid biosynthetic process	2/58	40/23174	0.00451739	0.0258206	0.0147244	Hpgds/Il1b	2	microglial_cells	Biological Process
GO:0002366	leukocyte activation involved in immune response	4/58	268/23174	0.00454824	0.0259274	0.0147853	Cx3cr1/Apbb1ip/Nfkbiz/Icam1	4	microglial_cells	Biological Process
GO:0010038	response to metal ion	4/58	269/23174	0.00460839	0.0262002	0.0149409	Jun/Fos/Il1a/Junb	4	microglial_cells	Biological Process
GO:0001774	microglial cell activation	2/58	41/23174	0.00474145	0.0263937	0.0150512	Cx3cr1/Jun	2	microglial_cells	Biological Process
GO:0001937	negative regulation of endothelial cell proliferation	2/58	41/23174	0.00474145	0.0263937	0.0150512	Apoe/Tgfbr1	2	microglial_cells	Biological Process
GO:0002269	leukocyte activation involved in inflammatory response	2/58	41/23174	0.00474145	0.0263937	0.0150512	Cx3cr1/Jun	2	microglial_cells	Biological Process
GO:0006509	membrane protein ectodomain proteolysis	2/58	41/23174	0.00474145	0.0263937	0.0150512	Apoe/Il1b	2	microglial_cells	Biological Process
GO:0006953	acute-phase response	2/58	41/23174	0.00474145	0.0263937	0.0150512	Il1a/Il1b	2	microglial_cells	Biological Process
GO:0033344	cholesterol efflux	2/58	41/23174	0.00474145	0.0263937	0.0150512	Apoe/Nfkbia	2	microglial_cells	Biological Process
GO:0042987	amyloid precursor protein catabolic process	2/58	41/23174	0.00474145	0.0263937	0.0150512	Apoe/Rock2	2	microglial_cells	Biological Process
GO:0071364	cellular response to epidermal growth factor stimulus	2/58	41/23174	0.00474145	0.0263937	0.0150512	Ncl/Zfp36	2	microglial_cells	Biological Process
GO:0002263	cell activation involved in immune response	4/58	272/23174	0.00479207	0.0265482	0.0151393	Cx3cr1/Apbb1ip/Nfkbiz/Icam1	4	microglial_cells	Biological Process
GO:0051052	regulation of DNA metabolic process	5/58	439/23174	0.00479412	0.0265482	0.0151393	Hnrnpu/Atrx/Klf4/Jun/Hnrnpa2b1	5	microglial_cells	Biological Process
GO:0032768	regulation of monooxygenase activity	2/58	42/23174	0.00497056	0.0271724	0.0154953	Apoe/Il1b	2	microglial_cells	Biological Process
GO:0045740	positive regulation of DNA replication	2/58	42/23174	0.00497056	0.0271724	0.0154953	Atrx/Jun	2	microglial_cells	Biological Process
GO:1902622	regulation of neutrophil migration	2/58	42/23174	0.00497056	0.0271724	0.0154953	Il1a/Il1b	2	microglial_cells	Biological Process
GO:0030216	keratinocyte differentiation	3/58	138/23174	0.00501967	0.0273707	0.0156083	Rock2/Il1a/Zfp36	3	microglial_cells	Biological Process
GO:0003007	heart morphogenesis	4/58	276/23174	0.00504457	0.0274363	0.0156457	Tgfbr1/Nipbl/Jun/Adamts1	4	microglial_cells	Biological Process
GO:0043254	regulation of protein complex assembly	5/58	445/23174	0.0050746	0.0274595	0.015659	Apoe/Sgk1/Jun/H3f3b/Icam1	5	microglial_cells	Biological Process
GO:0032371	regulation of sterol transport	2/58	43/23174	0.00520468	0.0278804	0.015899	Apoe/Nfkbia	2	microglial_cells	Biological Process
GO:0032374	regulation of cholesterol transport	2/58	43/23174	0.00520468	0.0278804	0.015899	Apoe/Nfkbia	2	microglial_cells	Biological Process
GO:0050435	amyloid-beta metabolic process	2/58	43/23174	0.00520468	0.0278804	0.015899	Apoe/Rock2	2	microglial_cells	Biological Process
GO:0045786	negative regulation of cell cycle	5/58	449/23174	0.00526796	0.0281486	0.0160519	Atrx/Klf4/Btg2/Nr4a1/Skil	5	microglial_cells	Biological Process
GO:0048285	organelle fission	5/58	450/23174	0.0053171	0.0283401	0.0161612	Nipbl/Hnrnpu/Atrx/Il1a/Il1b	5	microglial_cells	Biological Process
GO:0040029	regulation of gene expression, epigenetic	4/58	282/23174	0.00543986	0.0288711	0.016464	Arid4a/Hnrnpu/Zfp36/Hnrnpa2b1	4	microglial_cells	Biological Process
GO:0070849	response to epidermal growth factor	2/58	44/23174	0.0054438	0.0288711	0.016464	Ncl/Zfp36	2	microglial_cells	Biological Process
GO:0042254	ribosome biogenesis	4/58	283/23174	0.0055077	0.029095	0.0165917	mt-Rnr2/Glul/Ncl/Rpl35a	4	microglial_cells	Biological Process
GO:0009267	cellular response to starvation	3/58	143/23174	0.00554061	0.029095	0.0165917	Glul/Jun/Hspa5	3	microglial_cells	Biological Process
GO:0046330	positive regulation of JNK cascade	3/58	143/23174	0.00554061	0.029095	0.0165917	Il1a/Il1b/Zeb2	3	microglial_cells	Biological Process
GO:0050729	positive regulation of inflammatory response	3/58	143/23174	0.00554061	0.029095	0.0165917	Nfkbia/Nfkbiz/Il1b	3	microglial_cells	Biological Process
GO:0000070	mitotic sister chromatid segregation	3/58	144/23174	0.00564855	0.0295051	0.0168255	Nipbl/Hnrnpu/Atrx	3	microglial_cells	Biological Process
GO:0018023	peptidyl-lysine trimethylation	2/58	45/23174	0.00568789	0.0295051	0.0168255	Arid4a/Atrx	2	microglial_cells	Biological Process
GO:0035136	forelimb morphogenesis	2/58	45/23174	0.00568789	0.0295051	0.0168255	Nipbl/Atrx	2	microglial_cells	Biological Process
GO:0061647	histone H3-K9 modification	2/58	45/23174	0.00568789	0.0295051	0.0168255	Arid4a/Atrx	2	microglial_cells	Biological Process
GO:0050657	nucleic acid transport	3/58	145/23174	0.00575774	0.0297228	0.0169497	Hnrnpu/Zfp36/Hnrnpa2b1	3	microglial_cells	Biological Process
GO:0050658	RNA transport	3/58	145/23174	0.00575774	0.0297228	0.0169497	Hnrnpu/Zfp36/Hnrnpa2b1	3	microglial_cells	Biological Process
GO:0097530	granulocyte migration	3/58	146/23174	0.0058682	0.0302198	0.0172331	Ccl4/Il1a/Il1b	3	microglial_cells	Biological Process
GO:0030857	negative regulation of epithelial cell differentiation	2/58	46/23174	0.00593692	0.0304267	0.0173511	Tgfbr1/Il1a	2	microglial_cells	Biological Process
GO:0072604	interleukin-6 secretion	2/58	46/23174	0.00593692	0.0304267	0.0173511	Ncl/Il1b	2	microglial_cells	Biological Process
GO:0031098	stress-activated protein kinase signaling cascade	4/58	290/23174	0.00599852	0.0306687	0.0174891	Il1a/Zfp36/Il1b/Zeb2	4	microglial_cells	Biological Process
GO:0051236	establishment of RNA localization	3/58	148/23174	0.00609293	0.0310651	0.0177151	Hnrnpu/Zfp36/Hnrnpa2b1	3	microglial_cells	Biological Process
GO:0010718	positive regulation of epithelial to mesenchymal transition	2/58	47/23174	0.00619087	0.0310651	0.0177151	Tgfbr1/Il1b	2	microglial_cells	Biological Process
GO:0032309	icosanoid secretion	2/58	47/23174	0.00619087	0.0310651	0.0177151	Il1a/Il1b	2	microglial_cells	Biological Process
GO:1902041	regulation of extrinsic apoptotic signaling pathway via death domain receptors	2/58	47/23174	0.00619087	0.0310651	0.0177151	Icam1/Skil	2	microglial_cells	Biological Process
GO:0001824	blastocyst development	3/58	149/23174	0.0062072	0.0310651	0.0177151	Tgfbr1/Junb/Skil	3	microglial_cells	Biological Process
GO:0050715	positive regulation of cytokine secretion	3/58	149/23174	0.0062072	0.0310651	0.0177151	Ncl/Il1a/Il1b	3	microglial_cells	Biological Process
GO:0050728	negative regulation of inflammatory response	3/58	149/23174	0.0062072	0.0310651	0.0177151	Cx3cr1/Apoe/Zfp36	3	microglial_cells	Biological Process
GO:0015718	monocarboxylic acid transport	3/58	150/23174	0.00632274	0.0314955	0.0179606	Apoe/Il1a/Il1b	3	microglial_cells	Biological Process
GO:0045580	regulation of T cell differentiation	3/58	150/23174	0.00632274	0.0314955	0.0179606	Nfkbiz/Cd83/Il1b	3	microglial_cells	Biological Process
GO:0043405	regulation of MAP kinase activity	4/58	295/23174	0.00636646	0.031611	0.0180264	Apoe/Tgfbr1/Il1b/Zeb2	4	microglial_cells	Biological Process
GO:0032675	regulation of interleukin-6 production	3/58	151/23174	0.00643957	0.031611	0.0180264	Ncl/Il1a/Il1b	3	microglial_cells	Biological Process
GO:0032892	positive regulation of organic acid transport	2/58	48/23174	0.00644971	0.031611	0.0180264	Il1a/Il1b	2	microglial_cells	Biological Process
GO:0038066	p38MAPK cascade	2/58	48/23174	0.00644971	0.031611	0.0180264	Zfp36/Il1b	2	microglial_cells	Biological Process
GO:0120193	tight junction organization	2/58	48/23174	0.00644971	0.031611	0.0180264	Tgfbr1/Rock2	2	microglial_cells	Biological Process
GO:0060326	cell chemotaxis	4/58	299/23174	0.00667141	0.0326226	0.0186033	Cx3cr1/Ccl4/Il1b/Nr4a1	4	microglial_cells	Biological Process
GO:0031663	lipopolysaccharide-mediated signaling pathway	2/58	49/23174	0.00671341	0.0326781	0.0186349	Nfkbia/Il1b	2	microglial_cells	Biological Process
GO:0046638	positive regulation of alpha-beta T cell differentiation	2/58	49/23174	0.00671341	0.0326781	0.0186349	Nfkbiz/Cd83	2	microglial_cells	Biological Process
GO:0050714	positive regulation of protein secretion	4/58	300/23174	0.00674914	0.0327771	0.0186914	Glul/Ncl/Il1a/Il1b	4	microglial_cells	Biological Process
GO:0071248	cellular response to metal ion	3/58	154/23174	0.00679779	0.0329384	0.0187834	Jun/Fos/Junb	3	microglial_cells	Biological Process
GO:0051896	regulation of protein kinase B signaling	3/58	155/23174	0.00691978	0.0332267	0.0189478	Cx3cr1/Tgfbr1/Klf4	3	microglial_cells	Biological Process
GO:0000288	nuclear-transcribed mRNA catabolic process, deadenylation-dependent decay	2/58	50/23174	0.00698196	0.0332267	0.0189478	Btg2/Zfp36	2	microglial_cells	Biological Process
GO:0010596	negative regulation of endothelial cell migration	2/58	50/23174	0.00698196	0.0332267	0.0189478	Apoe/Klf4	2	microglial_cells	Biological Process
GO:0031103	axon regeneration	2/58	50/23174	0.00698196	0.0332267	0.0189478	Klf4/Jun	2	microglial_cells	Biological Process
GO:0043370	regulation of CD4-positive, alpha-beta T cell differentiation	2/58	50/23174	0.00698196	0.0332267	0.0189478	Nfkbiz/Cd83	2	microglial_cells	Biological Process
GO:0048701	embryonic cranial skeleton morphogenesis	2/58	50/23174	0.00698196	0.0332267	0.0189478	Tgfbr1/Nipbl	2	microglial_cells	Biological Process
GO:1902930	regulation of alcohol biosynthetic process	2/58	50/23174	0.00698196	0.0332267	0.0189478	Apoe/Il1b	2	microglial_cells	Biological Process
GO:0006694	steroid biosynthetic process	3/58	156/23174	0.00704308	0.0332945	0.0189865	Apoe/Il1a/Il1b	3	microglial_cells	Biological Process
GO:0045834	positive regulation of lipid metabolic process	3/58	156/23174	0.00704308	0.0332945	0.0189865	Apoe/Il1a/Il1b	3	microglial_cells	Biological Process
GO:0071383	cellular response to steroid hormone stimulus	3/58	156/23174	0.00704308	0.0332945	0.0189865	Hnrnpu/Sgk1/Zfp36	3	microglial_cells	Biological Process
GO:0032206	positive regulation of telomere maintenance	2/58	51/23174	0.00725533	0.0339964	0.0193867	Atrx/Hnrnpa2b1	2	microglial_cells	Biological Process
GO:0033619	membrane protein proteolysis	2/58	51/23174	0.00725533	0.0339964	0.0193867	Apoe/Il1b	2	microglial_cells	Biological Process
GO:0051353	positive regulation of oxidoreductase activity	2/58	51/23174	0.00725533	0.0339964	0.0193867	Apoe/Il1b	2	microglial_cells	Biological Process
GO:0035821	modification of morphology or physiology of other organism	3/58	158/23174	0.00729357	0.034026	0.0194036	Apoe/Ccl4/Jun	3	microglial_cells	Biological Process
GO:1903707	negative regulation of hemopoiesis	3/58	158/23174	0.00729357	0.034026	0.0194036	C1qc/Nfkbia/Zfp36	3	microglial_cells	Biological Process
GO:0045927	positive regulation of growth	4/58	308/23174	0.00739272	0.0344133	0.0196244	Apoe/Tgfbr1/Nipbl/Sgk1	4	microglial_cells	Biological Process
GO:0050708	regulation of protein secretion	5/58	489/23174	0.00749868	0.0345389	0.0196961	Glul/Apoe/Ncl/Il1a/Il1b	5	microglial_cells	Biological Process
GO:0043666	regulation of phosphoprotein phosphatase activity	2/58	52/23174	0.00753349	0.0345389	0.0196961	Rock2/Hsp90b1	2	microglial_cells	Biological Process
GO:0071715	icosanoid transport	2/58	52/23174	0.00753349	0.0345389	0.0196961	Il1a/Il1b	2	microglial_cells	Biological Process
GO:1901570	fatty acid derivative biosynthetic process	2/58	52/23174	0.00753349	0.0345389	0.0196961	Hpgds/Il1b	2	microglial_cells	Biological Process
GO:1901571	fatty acid derivative transport	2/58	52/23174	0.00753349	0.0345389	0.0196961	Il1a/Il1b	2	microglial_cells	Biological Process
GO:0032635	interleukin-6 production	3/58	160/23174	0.00754931	0.0345389	0.0196961	Ncl/Il1a/Il1b	3	microglial_cells	Biological Process
GO:0035296	regulation of tube diameter	3/58	160/23174	0.00754931	0.0345389	0.0196961	Apoe/Rock2/Icam1	3	microglial_cells	Biological Process
GO:0097746	regulation of blood vessel diameter	3/58	160/23174	0.00754931	0.0345389	0.0196961	Apoe/Rock2/Icam1	3	microglial_cells	Biological Process
GO:0042110	T cell activation	5/58	491/23174	0.00762513	0.0347491	0.019816	Apbb1ip/Nfkbiz/Cd83/Il1b/Icam1	5	microglial_cells	Biological Process
GO:1990823	response to leukemia inhibitory factor	4/58	311/23174	0.00764416	0.0347491	0.019816	Ncl/Hnrnpu/Klf4/Icam1	4	microglial_cells	Biological Process
GO:1990830	cellular response to leukemia inhibitory factor	4/58	311/23174	0.00764416	0.0347491	0.019816	Ncl/Hnrnpu/Klf4/Icam1	4	microglial_cells	Biological Process
GO:0071356	cellular response to tumor necrosis factor	3/58	162/23174	0.0078103	0.0348632	0.019881	Ccl4/Nfkbia/Zfp36	3	microglial_cells	Biological Process
GO:0032103	positive regulation of response to external stimulus	4/58	313/23174	0.00781489	0.0348632	0.019881	Ccl4/Nfkbia/Nfkbiz/Il1b	4	microglial_cells	Biological Process
GO:0034113	heterotypic cell-cell adhesion	2/58	53/23174	0.00781641	0.0348632	0.019881	Klf4/Il1b	2	microglial_cells	Biological Process
GO:0035176	social behavior	2/58	53/23174	0.00781641	0.0348632	0.019881	Cx3cr1/Il1b	2	microglial_cells	Biological Process
GO:0051703	intraspecies interaction between organisms	2/58	53/23174	0.00781641	0.0348632	0.019881	Cx3cr1/Il1b	2	microglial_cells	Biological Process
GO:0061383	trabecula morphogenesis	2/58	53/23174	0.00781641	0.0348632	0.019881	Tgfbr1/Adamts1	2	microglial_cells	Biological Process
GO:1900271	regulation of long-term synaptic potentiation	2/58	53/23174	0.00781641	0.0348632	0.019881	Cx3cr1/Apoe	2	microglial_cells	Biological Process
GO:1904705	regulation of vascular smooth muscle cell proliferation	2/58	53/23174	0.00781641	0.0348632	0.019881	Jun/Adamts1	2	microglial_cells	Biological Process
GO:1990874	vascular smooth muscle cell proliferation	2/58	53/23174	0.00781641	0.0348632	0.019881	Jun/Adamts1	2	microglial_cells	Biological Process
GO:0009266	response to temperature stimulus	3/58	163/23174	0.00794278	0.0352792	0.0201182	Hspa5/Il1a/Ier5	3	microglial_cells	Biological Process
GO:0043122	regulation of I-kappaB kinase/NF-kappaB signaling	3/58	164/23174	0.00807659	0.0356981	0.0203571	Cx3cr1/Il1a/Il1b	3	microglial_cells	Biological Process
GO:0045604	regulation of epidermal cell differentiation	2/58	54/23174	0.00810408	0.0356981	0.0203571	Rock2/Zfp36	2	microglial_cells	Biological Process
GO:0051496	positive regulation of stress fiber assembly	2/58	54/23174	0.00810408	0.0356981	0.0203571	Tgfbr1/Rock2	2	microglial_cells	Biological Process
GO:2000648	positive regulation of stem cell proliferation	2/58	54/23174	0.00810408	0.0356981	0.0203571	Cx3cr1/Hnrnpu	2	microglial_cells	Biological Process
GO:0002042	cell migration involved in sprouting angiogenesis	2/58	55/23174	0.00839647	0.0368339	0.0210048	Klf4/Nr4a1	2	microglial_cells	Biological Process
GO:0045862	positive regulation of proteolysis	4/58	321/23174	0.00852295	0.037312	0.0212774	Apoe/Ctsd/Rock2/Il1b	4	microglial_cells	Biological Process
GO:0007062	sister chromatid cohesion	2/58	56/23174	0.00869355	0.0377274	0.0215143	Nipbl/Atrx	2	microglial_cells	Biological Process
GO:0042982	amyloid precursor protein metabolic process	2/58	56/23174	0.00869355	0.0377274	0.0215143	Apoe/Rock2	2	microglial_cells	Biological Process
GO:0008544	epidermis development	4/58	323/23174	0.00870632	0.0377274	0.0215143	Rock2/Klf4/Il1a/Zfp36	4	microglial_cells	Biological Process
GO:0043434	response to peptide hormone	4/58	323/23174	0.00870632	0.0377274	0.0215143	Sgk1/Rock2/Il1b/Nr4a1	4	microglial_cells	Biological Process
GO:0006323	DNA packaging	3/58	169/23174	0.00876559	0.037754	0.0215295	Nipbl/Atrx/H3f3b	3	microglial_cells	Biological Process
GO:0006403	RNA localization	3/58	169/23174	0.00876559	0.037754	0.0215295	Hnrnpu/Zfp36/Hnrnpa2b1	3	microglial_cells	Biological Process
GO:0046890	regulation of lipid biosynthetic process	3/58	169/23174	0.00876559	0.037754	0.0215295	Apoe/Il1a/Il1b	3	microglial_cells	Biological Process
GO:0007612	learning	3/58	170/23174	0.00890741	0.0382875	0.0218337	Sgk1/Jun/Btg2	3	microglial_cells	Biological Process
GO:0001825	blastocyst formation	2/58	57/23174	0.0089953	0.0385875	0.0220048	Junb/Skil	2	microglial_cells	Biological Process
GO:0032874	positive regulation of stress-activated MAPK cascade	3/58	171/23174	0.00905057	0.0387466	0.0220956	Il1a/Il1b/Zeb2	3	microglial_cells	Biological Process
GO:0006869	lipid transport	4/58	328/23174	0.00917604	0.0391296	0.0223139	Apoe/Nfkbia/Il1a/Il1b	4	microglial_cells	Biological Process
GO:0050880	regulation of blood vessel size	3/58	172/23174	0.00919509	0.0391296	0.0223139	Apoe/Rock2/Icam1	3	microglial_cells	Biological Process
GO:0070304	positive regulation of stress-activated protein kinase signaling cascade	3/58	172/23174	0.00919509	0.0391296	0.0223139	Il1a/Il1b/Zeb2	3	microglial_cells	Biological Process
GO:0002793	positive regulation of peptide secretion	4/58	329/23174	0.00927193	0.0392997	0.022411	Glul/Ncl/Il1a/Il1b	4	microglial_cells	Biological Process
GO:0006417	regulation of translation	4/58	329/23174	0.00927193	0.0392997	0.022411	Ncl/Rock2/Btg2/Zfp36	4	microglial_cells	Biological Process
GO:0035150	regulation of tube size	3/58	173/23174	0.00934095	0.0394354	0.0224884	Apoe/Rock2/Icam1	3	microglial_cells	Biological Process
GO:0052548	regulation of endopeptidase activity	4/58	332/23174	0.00956354	0.0402954	0.0229788	Ctsd/Rock2/Klf4/Nr4a1	4	microglial_cells	Biological Process
GO:0031102	neuron projection regeneration	2/58	59/23174	0.0096127	0.0403431	0.0230059	Klf4/Jun	2	microglial_cells	Biological Process
GO:0070972	protein localization to endoplasmic reticulum	2/58	59/23174	0.0096127	0.0403431	0.0230059	Macf1/Hspa5	2	microglial_cells	Biological Process
GO:0006479	protein methylation	3/58	176/23174	0.00978666	0.0409121	0.0233304	Arid4a/Atrx/Btg2	3	microglial_cells	Biological Process
GO:0008213	protein alkylation	3/58	176/23174	0.00978666	0.0409121	0.0233304	Arid4a/Atrx/Btg2	3	microglial_cells	Biological Process
GO:0000819	sister chromatid segregation	3/58	178/23174	0.0100906	0.0420179	0.023961	Nipbl/Hnrnpu/Atrx	3	microglial_cells	Biological Process
GO:0015931	nucleobase-containing compound transport	3/58	178/23174	0.0100906	0.0420179	0.023961	Hnrnpu/Zfp36/Hnrnpa2b1	3	microglial_cells	Biological Process
GO:0010769	regulation of cell morphogenesis involved in differentiation	4/58	338/23174	0.0101646	0.0422435	0.0240897	Apoe/Sgk1/Zeb2/Skil	4	microglial_cells	Biological Process
GO:0034612	response to tumor necrosis factor	3/58	179/23174	0.0102446	0.0422626	0.0241006	Ccl4/Nfkbia/Zfp36	3	microglial_cells	Biological Process
GO:0032677	regulation of interleukin-8 production	2/58	61/23174	0.0102485	0.0422626	0.0241006	Klf4/Il1b	2	microglial_cells	Biological Process
GO:0045600	positive regulation of fat cell differentiation	2/58	61/23174	0.0102485	0.0422626	0.0241006	Hnrnpu/Zfp36	2	microglial_cells	Biological Process
GO:0051591	response to cAMP	2/58	61/23174	0.0102485	0.0422626	0.0241006	Jun/Junb	2	microglial_cells	Biological Process
GO:0032722	positive regulation of chemokine production	2/58	62/23174	0.0105732	0.0433724	0.0247335	Il1a/Il1b	2	microglial_cells	Biological Process
GO:1904356	regulation of telomere maintenance via telomere lengthening	2/58	62/23174	0.0105732	0.0433724	0.0247335	Hnrnpu/Hnrnpa2b1	2	microglial_cells	Biological Process
GO:0045619	regulation of lymphocyte differentiation	3/58	182/23174	0.0107149	0.0438467	0.0250039	Nfkbiz/Cd83/Il1b	3	microglial_cells	Biological Process
GO:2001235	positive regulation of apoptotic signaling pathway	3/58	183/23174	0.0108744	0.0444142	0.0253275	Tgfbr1/Skil/Mcl1	3	microglial_cells	Biological Process
GO:0002763	positive regulation of myeloid leukocyte differentiation	2/58	64/23174	0.0112362	0.0454566	0.025922	Jun/Fos	2	microglial_cells	Biological Process
GO:0030512	negative regulation of transforming growth factor beta receptor signaling pathway	2/58	64/23174	0.0112362	0.0454566	0.025922	Hspa5/Skil	2	microglial_cells	Biological Process
GO:0032233	positive regulation of actin filament bundle assembly	2/58	64/23174	0.0112362	0.0454566	0.025922	Tgfbr1/Rock2	2	microglial_cells	Biological Process
GO:2000514	regulation of CD4-positive, alpha-beta T cell activation	2/58	64/23174	0.0112362	0.0454566	0.025922	Nfkbiz/Cd83	2	microglial_cells	Biological Process
GO:0006956	complement activation	3/58	187/23174	0.0115262	0.0464533	0.0264904	C1qb/C1qc/Il1b	3	microglial_cells	Biological Process
GO:0050870	positive regulation of T cell activation	3/58	187/23174	0.0115262	0.0464533	0.0264904	Nfkbiz/Cd83/Il1b	3	microglial_cells	Biological Process
GO:2000242	negative regulation of reproductive process	2/58	65/23174	0.0115744	0.0465598	0.0265511	Hpgds/Il1a	2	microglial_cells	Biological Process
GO:0046328	regulation of JNK cascade	3/58	188/23174	0.0116926	0.0469465	0.0267716	Il1a/Il1b/Zeb2	3	microglial_cells	Biological Process
GO:0048678	response to axon injury	2/58	66/23174	0.0119171	0.0475792	0.0271324	Klf4/Jun	2	microglial_cells	Biological Process
GO:1903845	negative regulation of cellular response to transforming growth factor beta stimulus	2/58	66/23174	0.0119171	0.0475792	0.0271324	Hspa5/Skil	2	microglial_cells	Biological Process
GO:0099173	postsynapse organization	3/58	191/23174	0.0122001	0.0486181	0.0277248	Apoe/Rock2/Actb	3	microglial_cells	Biological Process
GO:0032637	interleukin-8 production	2/58	67/23174	0.0122642	0.0487824	0.0278185	Klf4/Il1b	2	microglial_cells	Biological Process
GO:0002285	lymphocyte activation involved in immune response	3/58	193/23174	0.0125455	0.0497154	0.0283506	Apbb1ip/Nfkbiz/Icam1	3	microglial_cells	Biological Process
GO:0006469	negative regulation of protein kinase activity	3/58	193/23174	0.0125455	0.0497154	0.0283506	Apoe/Actb/Il1b	3	microglial_cells	Biological Process
GO:0046637	regulation of alpha-beta T cell differentiation	2/58	68/23174	0.0126157	0.0497168	0.0283514	Nfkbiz/Cd83	2	microglial_cells	Biological Process
GO:1904888	cranial skeletal system development	2/58	68/23174	0.0126157	0.0497168	0.0283514	Tgfbr1/Nipbl	2	microglial_cells	Biological Process
GO:2001244	positive regulation of intrinsic apoptotic signaling pathway	2/58	68/23174	0.0126157	0.0497168	0.0283514	Skil/Mcl1	2	microglial_cells	Biological Process
GO:0010639	negative regulation of organelle organization	8/47	399/23174	1.25872e-06	0.00127043	0.000898154	Tmsb4x/Hnrnpu/Top2a/Tmsb10/Lima1/H3f3a/Stmn1/Pfn2	8	neuroblasts	Biological Process
GO:1902904	negative regulation of supramolecular fiber organization	5/47	146/23174	1.1486e-05	0.00159418	0.00112704	Tmsb4x/Tmsb10/Lima1/Stmn1/Pfn2	5	neuroblasts	Biological Process
GO:0032970	regulation of actin filament-based process	7/47	390/23174	1.27584e-05	0.00159418	0.00112704	Tmsb4x/Tmsb10/Rnd3/Lima1/Stmn1/Pfn2/Mdk	7	neuroblasts	Biological Process
GO:0032535	regulation of cellular component size	7/47	397/23174	1.43111e-05	0.00159418	0.00112704	Tmsb4x/Hsp90ab1/Tmsb10/Rpl4/Lima1/Pafah1b1/Pfn2	7	neuroblasts	Biological Process
GO:0051494	negative regulation of cytoskeleton organization	5/47	154/23174	1.4871e-05	0.00159418	0.00112704	Tmsb4x/Tmsb10/Lima1/Stmn1/Pfn2	5	neuroblasts	Biological Process
GO:0032272	negative regulation of protein polymerization	4/47	74/23174	1.5397e-05	0.00159418	0.00112704	Tmsb4x/Tmsb10/Stmn1/Pfn2	4	neuroblasts	Biological Process
GO:0071824	protein-DNA complex subunit organization	5/47	214/23174	7.16983e-05	0.00590415	0.00417404	Ptma/Nasp/Tcf4/Rpl23/H3f3a	5	neuroblasts	Biological Process
GO:0021955	central nervous system neuron axonogenesis	3/47	41/23174	7.89559e-05	0.00590415	0.00417404	Hsp90ab1/Nfib/Pafah1b1	3	neuroblasts	Biological Process
GO:0021953	central nervous system neuron differentiation	5/47	223/23174	8.70755e-05	0.00616861	0.00436101	Hsp90ab1/Nfix/Nfib/Pafah1b1/Dlx1	5	neuroblasts	Biological Process
GO:0031330	negative regulation of cellular catabolic process	5/47	245/23174	0.000135381	0.0071662	0.00506627	Hnrnpu/Hsp90ab1/Pabpc1/Rpl23/Hnrnpd	5	neuroblasts	Biological Process
GO:0110053	regulation of actin filament organization	5/47	254/23174	0.00016019	0.00718718	0.00508111	Tmsb4x/Tmsb10/Lima1/Stmn1/Pfn2	5	neuroblasts	Biological Process
GO:0031333	negative regulation of protein complex assembly	4/47	142/23174	0.000196421	0.00826196	0.00584094	Tmsb4x/Tmsb10/Stmn1/Pfn2	4	neuroblasts	Biological Process
GO:0031055	chromatin remodeling at centromere	2/47	11/23174	0.000218864	0.0085793	0.00606529	Nasp/H3f3a	2	neuroblasts	Biological Process
GO:0051657	maintenance of organelle location	2/47	11/23174	0.000218864	0.0085793	0.00606529	Akap9/Pafah1b1	2	neuroblasts	Biological Process
GO:0030837	negative regulation of actin filament polymerization	3/47	60/23174	0.000246707	0.00921239	0.00651286	Tmsb4x/Tmsb10/Pfn2	3	neuroblasts	Biological Process
GO:0014911	positive regulation of smooth muscle cell migration	3/47	61/23174	0.000259099	0.00921239	0.00651286	Tmsb4x/Igfbp5/Mdk	3	neuroblasts	Biological Process
GO:0042989	sequestering of actin monomers	2/47	12/23174	0.000262297	0.00921239	0.00651286	Tmsb4x/Tmsb10	2	neuroblasts	Biological Process
GO:0007409	axonogenesis	6/47	466/23174	0.000341911	0.0106508	0.00752977	Actb/Hsp90ab1/Rpl4/Nfib/Pafah1b1/Stmn1	6	neuroblasts	Biological Process
GO:0051100	negative regulation of binding	4/47	168/23174	0.000372778	0.0109078	0.00771147	Actb/Sox11/Nfib/Stmn1	4	neuroblasts	Biological Process
GO:0008064	regulation of actin polymerization or depolymerization	4/47	174/23174	0.000425695	0.0118787	0.00839788	Tmsb4x/Tmsb10/Lima1/Pfn2	4	neuroblasts	Biological Process
GO:2000573	positive regulation of DNA biosynthetic process	3/47	73/23174	0.000440199	0.0118787	0.00839788	Hsp90ab1/Hnrnpa2b1/Hnrnpd	3	neuroblasts	Biological Process
GO:0030832	regulation of actin filament length	4/47	177/23174	0.000454073	0.0118787	0.00839788	Tmsb4x/Tmsb10/Lima1/Pfn2	4	neuroblasts	Biological Process
GO:0021766	hippocampus development	3/47	74/23174	0.000458148	0.0118787	0.00839788	Pafah1b1/Mdk/Dlx1	3	neuroblasts	Biological Process
GO:0010833	telomere maintenance via telomere lengthening	3/47	76/23174	0.000495442	0.012122	0.00856988	Hnrnpu/Hsp90ab1/Hnrnpa2b1	3	neuroblasts	Biological Process
GO:0021681	cerebellar granular layer development	2/47	17/23174	0.000537007	0.0126809	0.00896498	Nfix/Mdk	2	neuroblasts	Biological Process
GO:0014910	regulation of smooth muscle cell migration	3/47	84/23174	0.000663941	0.0147762	0.0104463	Tmsb4x/Igfbp5/Mdk	3	neuroblasts	Biological Process
GO:0008154	actin polymerization or depolymerization	4/47	200/23174	0.000718297	0.0154549	0.0109262	Tmsb4x/Tmsb10/Lima1/Pfn2	4	neuroblasts	Biological Process
GO:0071157	negative regulation of cell cycle arrest	2/47	20/23174	0.000747326	0.0157172	0.0111116	Hsp90ab1/Rpl23	2	neuroblasts	Biological Process
GO:0014909	smooth muscle cell migration	3/47	91/23174	0.000838151	0.0168381	0.011904	Tmsb4x/Igfbp5/Mdk	3	neuroblasts	Biological Process
GO:0021954	central nervous system neuron development	3/47	91/23174	0.000838151	0.0168381	0.011904	Hsp90ab1/Nfib/Pafah1b1	3	neuroblasts	Biological Process
GO:0032271	regulation of protein polymerization	4/47	211/23174	0.000876889	0.0171057	0.0120932	Tmsb4x/Tmsb10/Stmn1/Pfn2	4	neuroblasts	Biological Process
GO:0021761	limbic system development	3/47	98/23174	0.00103899	0.0196442	0.0138878	Pafah1b1/Mdk/Dlx1	3	neuroblasts	Biological Process
GO:0022618	ribonucleoprotein complex assembly	4/47	222/23174	0.00105874	0.0196442	0.0138878	mt-Rnr2/Hsp90ab1/Luc7l3/Rps5	4	neuroblasts	Biological Process
GO:0021895	cerebral cortex neuron differentiation	2/47	24/23174	0.00107999	0.0196442	0.0138878	Pafah1b1/Dlx1	2	neuroblasts	Biological Process
GO:0043486	histone exchange	2/47	24/23174	0.00107999	0.0196442	0.0138878	Ptma/Nasp	2	neuroblasts	Biological Process
GO:0048709	oligodendrocyte differentiation	3/47	103/23174	0.00119956	0.0215282	0.0152197	Plp1/Mdk/Dlx1	3	neuroblasts	Biological Process
GO:0014812	muscle cell migration	3/47	105/23174	0.00126793	0.0217037	0.0153438	Tmsb4x/Igfbp5/Mdk	3	neuroblasts	Biological Process
GO:0071826	ribonucleoprotein complex subunit organization	4/47	235/23174	0.00130609	0.0217037	0.0153438	mt-Rnr2/Hsp90ab1/Luc7l3/Rps5	4	neuroblasts	Biological Process
GO:0021782	glial cell development	3/47	108/23174	0.001375	0.0222982	0.0157641	Sox11/Plp1/Mdk	3	neuroblasts	Biological Process
GO:0021952	central nervous system projection neuron axonogenesis	2/47	28/23174	0.0014715	0.0233016	0.0164735	Nfib/Pafah1b1	2	neuroblasts	Biological Process
GO:0034508	centromere complex assembly	2/47	28/23174	0.0014715	0.0233016	0.0164735	Nasp/H3f3a	2	neuroblasts	Biological Process
GO:0033119	negative regulation of RNA splicing	2/47	29/23174	0.00157846	0.0246202	0.0174057	Hnrnpa2b1/Rps26	2	neuroblasts	Biological Process
GO:0021537	telencephalon development	4/47	248/23174	0.00159135	0.0246202	0.0174057	Nfib/Pafah1b1/Mdk/Dlx1	4	neuroblasts	Biological Process
GO:0051642	centrosome localization	2/47	32/23174	0.00192091	0.0290511	0.0205382	Akap9/Pafah1b1	2	neuroblasts	Biological Process
GO:0050807	regulation of synapse organization	4/47	265/23174	0.00202645	0.0298783	0.021123	Tuba1a/Tubb5/Pafah1b1/Malat1	4	neuroblasts	Biological Process
GO:0061842	microtubule organizing center localization	2/47	33/23174	0.0020422	0.0298783	0.021123	Akap9/Pafah1b1	2	neuroblasts	Biological Process
GO:0090287	regulation of cellular response to growth factor stimulus	4/47	267/23174	0.00208253	0.0299155	0.0211493	Hsp90ab1/Sox11/Tcf4/Dlx1	4	neuroblasts	Biological Process
GO:0033138	positive regulation of peptidyl-serine phosphorylation	3/47	125/23174	0.00208919	0.0299155	0.0211493	Hsp90ab1/Akap9/Pfn2	3	neuroblasts	Biological Process
GO:0051258	protein polymerization	4/47	270/23174	0.00216865	0.0307264	0.0217226	Tmsb4x/Tmsb10/Stmn1/Pfn2	4	neuroblasts	Biological Process
GO:0050803	regulation of synapse structure or activity	4/47	275/23174	0.00231762	0.0324107	0.0229133	Tuba1a/Tubb5/Pafah1b1/Malat1	4	neuroblasts	Biological Process
GO:1902850	microtubule cytoskeleton organization involved in mitosis	3/47	130/23174	0.00233569	0.0324107	0.0229133	Hnrnpu/Pafah1b1/Stmn1	3	neuroblasts	Biological Process
GO:0034243	regulation of transcription elongation from RNA polymerase II promoter	2/47	36/23174	0.00242731	0.0333383	0.0235691	Hnrnpu/Rtf1	2	neuroblasts	Biological Process
GO:0016233	telomere capping	2/47	37/23174	0.0025627	0.0348424	0.0246325	Hnrnpa2b1/Hnrnpd	2	neuroblasts	Biological Process
GO:0048675	axon extension	3/47	135/23174	0.00259951	0.0349895	0.0247364	Hsp90ab1/Rpl4/Pafah1b1	3	neuroblasts	Biological Process
GO:0032392	DNA geometric change	2/47	38/23174	0.00270159	0.0356504	0.0252037	Hnrnpa2b1/Top2a	2	neuroblasts	Biological Process
GO:0032781	positive regulation of ATPase activity	2/47	38/23174	0.00270159	0.0356504	0.0252037	Hnrnpu/Pfn2	2	neuroblasts	Biological Process
GO:0048511	rhythmic process	4/47	289/23174	0.00277209	0.0361924	0.0255869	Hnrnpu/Top2a/Hnrnpd/Mdk	4	neuroblasts	Biological Process
GO:0072089	stem cell proliferation	3/47	139/23174	0.00282333	0.0361924	0.0255869	Hnrnpu/Sox11/Pafah1b1	3	neuroblasts	Biological Process
GO:0007292	female gamete generation	3/47	144/23174	0.00311937	0.0388766	0.0274845	Top2a/H3f3a/Mdk	3	neuroblasts	Biological Process
GO:0043044	ATP-dependent chromatin remodeling	2/47	43/23174	0.00344788	0.0421896	0.0298267	Ptma/Nasp	2	neuroblasts	Biological Process
GO:0022612	gland morphogenesis	3/47	150/23174	0.00349896	0.0424288	0.0299958	Igfbp5/Nfib/Mdk	3	neuroblasts	Biological Process
GO:0014013	regulation of gliogenesis	3/47	154/23174	0.00376707	0.0452721	0.0320059	Sox11/Mdk/Dlx1	3	neuroblasts	Biological Process
GO:0030833	regulation of actin filament polymerization	3/47	157/23174	0.00397617	0.0469467	0.0331898	Tmsb4x/Tmsb10/Pfn2	3	neuroblasts	Biological Process
GO:0033135	regulation of peptidyl-serine phosphorylation	3/47	158/23174	0.00404741	0.0472402	0.0333973	Hsp90ab1/Akap9/Pfn2	3	neuroblasts	Biological Process
GO:0006368	transcription elongation from RNA polymerase II promoter	2/47	47/23174	0.00410632	0.0472402	0.0333973	Hnrnpu/Rtf1	2	neuroblasts	Biological Process
GO:0001504	neurotransmitter uptake	4/49	46/23174	2.6961e-06	0.0017201	0.00132008	Atp1a2/Slc1a3/Slc6a1/Slc6a11	4	astrocytes	Biological Process
GO:1902017	regulation of cilium assembly	3/49	60/23174	0.000279287	0.0244655	0.0187759	Sept7/Ccdc88a/Syne1	3	astrocytes	Biological Process
GO:0006836	neurotransmitter transport	5/49	298/23174	0.000408043	0.0315393	0.0242047	Atp1a2/Slc1a3/Slc6a1/Cspg5/Slc6a11	5	astrocytes	Biological Process
GO:0042759	long-chain fatty acid biosynthetic process	2/49	15/23174	0.000451867	0.0329863	0.0253151	Plp1/Qk	2	astrocytes	Biological Process
GO:0050805	negative regulation of synaptic transmission	3/49	79/23174	0.000627467	0.0392615	0.030131	Tnr/Syne1/Slc6a1	3	astrocytes	Biological Process
GO:0048708	astrocyte differentiation	3/49	83/23174	0.000724737	0.0428744	0.0329037	Plp1/Plpp3/Mt3	3	astrocytes	Biological Process
GO:0035304	regulation of protein dephosphorylation	3/49	84/23174	0.000750466	0.0428744	0.0329037	Hsp90ab1/Ywhab/Hsp90b1	3	astrocytes	Biological Process
GO:1902115	regulation of organelle assembly	4/49	206/23174	0.000939619	0.0497719	0.0381972	Sept7/Ccdc88a/Syne1/Hnrnpu	4	astrocytes	Biological Process
GO:0001676	long-chain fatty acid metabolic process	3/49	91/23174	0.000946955	0.0497719	0.0381972	Plp1/Acsl6/Qk	3	astrocytes	Biological Process
GO:0030881	beta-2-microglobulin binding	3/51	11/22727	1.73438e-06	0.000355548	0.000244639	H2-D1/H2-K1/H2-T23	3	endothelial_cells	Molecular Function
GO:0042608	T cell receptor binding	3/51	16/22727	5.83993e-06	0.000598593	0.000411869	H2-D1/H2-K1/H2-T23	3	endothelial_cells	Molecular Function
GO:0003924	GTPase activity	6/51	291/22727	4.64535e-05	0.00238074	0.0016381	Gbp7/Gbp3/Iigp1/Gbp2/Igtp/Irgm1	6	endothelial_cells	Molecular Function
GO:0042605	peptide antigen binding	3/51	46/22727	0.000150965	0.00618955	0.00425879	H2-D1/H2-K1/H2-T23	3	endothelial_cells	Molecular Function
GO:0042610	CD8 receptor binding	2/51	11/22727	0.000268052	0.00785008	0.00540134	H2-D1/H2-K1	2	endothelial_cells	Molecular Function
GO:0046977	TAP binding	2/51	11/22727	0.000268052	0.00785008	0.00540134	H2-D1/H2-K1	2	endothelial_cells	Molecular Function
GO:0035613	RNA stem-loop binding	2/51	14/22727	0.000441597	0.0113159	0.00778604	Dhx9/Myh10	2	endothelial_cells	Molecular Function
GO:0042288	MHC class I protein binding	2/51	18/22727	0.000738213	0.0168149	0.0115697	H2-K1/H2-T23	2	endothelial_cells	Molecular Function
GO:0051087	chaperone binding	3/51	99/22727	0.00143474	0.0183084	0.0125973	St13/Atp1a2/Hspa8	3	endothelial_cells	Molecular Function
GO:0042287	MHC protein binding	2/51	36/22727	0.00296228	0.0337371	0.0232132	H2-K1/H2-T23	2	endothelial_cells	Molecular Function
GO:0043531	ADP binding	2/51	40/22727	0.00364665	0.038563	0.0265337	Hspa8/Myh10	2	endothelial_cells	Molecular Function
GO:0001664	G protein-coupled receptor binding	4/51	293/22727	0.00420214	0.0410209	0.0282249	Edn1/Calm1/S1pr1/Hspa8	4	endothelial_cells	Molecular Function
GO:0042277	peptide binding	4/51	306/22727	0.00489802	0.0436563	0.0300382	H2-D1/H2-K1/H2-T23/Hspa8	4	endothelial_cells	Molecular Function
GO:0046332	SMAD binding	5/54	84/22727	1.67719e-06	0.000353886	0.000247164	Tgfbr1/Jun/Fos/Zeb2/Skil	5	microglial_cells	Molecular Function
GO:0070412	R-SMAD binding	3/54	24/22727	2.47721e-05	0.00261345	0.00182531	Jun/Fos/Zeb2	3	microglial_cells	Molecular Function
GO:0031625	ubiquitin protein ligase binding	5/54	306/22727	0.000789414	0.0249393	0.0174183	Tgfbr1/Jun/Nfkbia/Hspa5/Ubc	5	microglial_cells	Molecular Function
GO:0005149	interleukin-1 receptor binding	2/54	18/22727	0.000827371	0.0249393	0.0174183	Il1a/Il1b	2	microglial_cells	Molecular Function
GO:0044389	ubiquitin-like protein ligase binding	5/54	325/22727	0.00103322	0.0265024	0.01851	Tgfbr1/Jun/Nfkbia/Hspa5/Ubc	5	microglial_cells	Molecular Function
GO:0048156	tau protein binding	2/54	21/22727	0.00113043	0.0265024	0.01851	Apoe/Sgk1	2	microglial_cells	Molecular Function
GO:0019957	C-C chemokine binding	2/54	25/22727	0.0016051	0.0305285	0.021322	Cx3cr1/Zfp36	2	microglial_cells	Molecular Function
GO:0050750	low-density lipoprotein particle receptor binding	2/54	26/22727	0.00173622	0.0305285	0.021322	Apoe/Hsp90b1	2	microglial_cells	Molecular Function
GO:0070325	lipoprotein particle receptor binding	2/54	30/22727	0.00230977	0.0362772	0.0253371	Apoe/Hsp90b1	2	microglial_cells	Molecular Function
GO:0019956	chemokine binding	2/54	32/22727	0.00262568	0.0368041	0.025705	Cx3cr1/Zfp36	2	microglial_cells	Molecular Function
GO:0019955	cytokine binding	3/54	129/22727	0.00358781	0.0409531	0.0286028	Cx3cr1/Tgfbr1/Zfp36	3	microglial_cells	Molecular Function
GO:0000979	RNA polymerase II core promoter sequence-specific DNA binding	2/54	38/22727	0.00368772	0.0409531	0.0286028	Fos/H3f3b	2	microglial_cells	Molecular Function
GO:0001102	RNA polymerase II activating transcription factor binding	2/54	42/22727	0.0044892	0.0451058	0.0315032	Jun/Fos	2	microglial_cells	Molecular Function
GO:0003785	actin monomer binding	4/45	27/22727	2.27605e-07	1.50219e-05	7.78647e-06	Tmsb4x/Tmsb10/Lima1/Pfn2	4	neuroblasts	Molecular Function
GO:0003735	structural constituent of ribosome	6/45	182/22727	1.52611e-06	6.7149e-05	3.48061e-05	mt-Rnr2/Rps9/Rpl4/Rpl23/Rps5/Rps26	6	neuroblasts	Molecular Function
GO:0019843	rRNA binding	4/45	72/22727	1.25035e-05	0.000412615	0.000213875	Rps9/Rpl4/Rpl23/Rps5	4	neuroblasts	Molecular Function
GO:0005200	structural constituent of cytoskeleton	3/45	59/22727	0.000218216	0.00360056	0.00186632	Actb/Tuba1a/Tubb5	3	neuroblasts	Molecular Function
GO:0070182	DNA polymerase binding	2/45	18/22727	0.000574816	0.00843063	0.00436994	Hsp90ab1/Hnrnpa2b1	2	neuroblasts	Molecular Function
GO:0042393	histone binding	4/45	233/22727	0.00115361	0.0138434	0.00717559	Ptma/Nasp/Anp32b/Anp32a	4	neuroblasts	Molecular Function
GO:0008143	poly(A) binding	2/45	27/22727	0.00130384	0.0139455	0.00722851	Hnrnpu/Pabpc1	2	neuroblasts	Molecular Function
GO:0003779	actin binding	5/45	426/22727	0.00149022	0.0139455	0.00722851	Tmsb4x/Hnrnpu/Tmsb10/Lima1/Pfn2	5	neuroblasts	Molecular Function
GO:0008187	poly-pyrimidine tract binding	2/45	33/22727	0.00194658	0.0142749	0.00739928	Hnrnpu/Pabpc1	2	neuroblasts	Molecular Function
GO:0070717	poly-purine tract binding	2/45	35/22727	0.00218808	0.0144413	0.00748554	Hnrnpu/Pabpc1	2	neuroblasts	Molecular Function
GO:0000993	RNA polymerase II complex binding	2/45	37/22727	0.00244303	0.0153562	0.00795974	Hnrnpu/Rtf1	2	neuroblasts	Molecular Function
GO:0043175	RNA polymerase core enzyme binding	2/45	42/22727	0.00313855	0.0188313	0.00976105	Hnrnpu/Rtf1	2	neuroblasts	Molecular Function
GO:0070063	RNA polymerase binding	2/45	57/22727	0.00570933	0.0274113	0.0142084	Hnrnpu/Rtf1	2	neuroblasts	Molecular Function
GO:0003714	transcription corepressor activity	3/45	188/22727	0.00612478	0.0274113	0.0142084	Hnrnpu/Nfib/Tcf4	3	neuroblasts	Molecular Function
GO:0003712	transcription coregulator activity	4/45	451/22727	0.0120046	0.046806	0.0242615	Hnrnpu/Sox11/Nfib/Tcf4	4	neuroblasts	Molecular Function
GO:0003725	double-stranded RNA binding	2/45	84/22727	0.0120561	0.046806	0.0242615	Hnrnpu/Hsp90ab1	2	neuroblasts	Molecular Function
GO:0005283	amino acid:sodium symporter activity	3/45	12/22727	1.57604e-06	0.000321512	0.000202396	Slc1a3/Slc6a1/Slc6a11	3	astrocytes	Molecular Function
GO:0005416	amino acid:cation symporter activity	3/45	16/22727	3.98955e-06	0.000406934	0.000256171	Slc1a3/Slc6a1/Slc6a11	3	astrocytes	Molecular Function
GO:0015081	sodium ion transmembrane transporter activity	5/45	142/22727	8.86497e-06	0.000532381	0.000335142	Atp1a2/Slc4a4/Slc1a3/Slc6a1/Slc6a11	5	astrocytes	Molecular Function
GO:0015370	solute:sodium symporter activity	4/45	70/22727	1.11757e-05	0.000532381	0.000335142	Slc4a4/Slc1a3/Slc6a1/Slc6a11	4	astrocytes	Molecular Function
GO:0005343	organic acid:sodium symporter activity	3/45	25/22727	1.61825e-05	0.000532381	0.000335142	Slc1a3/Slc6a1/Slc6a11	3	astrocytes	Molecular Function
GO:0005328	neurotransmitter:sodium symporter activity	3/45	26/22727	1.8268e-05	0.000532381	0.000335142	Slc1a3/Slc6a1/Slc6a11	3	astrocytes	Molecular Function
GO:0015294	solute:cation symporter activity	4/45	99/22727	4.40041e-05	0.0011221	0.000706381	Slc4a4/Slc1a3/Slc6a1/Slc6a11	4	astrocytes	Molecular Function
GO:0005326	neurotransmitter transporter activity	3/45	50/22727	0.000133212	0.00301948	0.00190081	Slc1a3/Slc6a1/Slc6a11	3	astrocytes	Molecular Function
GO:0140161	monocarboxylate:sodium symporter activity	2/45	10/22727	0.000170777	0.00327128	0.00205932	Slc6a1/Slc6a11	2	astrocytes	Molecular Function
GO:0046873	metal ion transmembrane transporter activity	6/45	427/22727	0.000186049	0.00327128	0.00205932	Cacng4/Atp1a2/Slc4a4/Slc1a3/Slc6a1/Slc6a11	6	astrocytes	Molecular Function
GO:0015293	symporter activity	4/45	145/22727	0.000193273	0.00327128	0.00205932	Slc4a4/Slc1a3/Slc6a1/Slc6a11	4	astrocytes	Molecular Function
GO:0015355	secondary active monocarboxylate transmembrane transporter activity	2/45	11/22727	0.000208464	0.00327128	0.00205932	Slc6a1/Slc6a11	2	astrocytes	Molecular Function
GO:0008509	anion transmembrane transporter activity	5/45	307/22727	0.000341641	0.00464631	0.00292492	Ttyh1/Slc4a4/Slc1a3/Slc6a1/Slc6a11	5	astrocytes	Molecular Function
GO:0015171	amino acid transmembrane transporter activity	3/45	75/22727	0.000443347	0.00565267	0.00355844	Slc1a3/Slc6a1/Slc6a11	3	astrocytes	Molecular Function
GO:0022804	active transmembrane transporter activity	5/45	354/22727	0.000652972	0.00755991	0.00475908	Atp1a2/Slc4a4/Slc1a3/Slc6a1/Slc6a11	5	astrocytes	Molecular Function
GO:0015077	monovalent inorganic cation transmembrane transporter activity	5/45	359/22727	0.000695574	0.00755991	0.00475908	Atp1a2/Slc4a4/Slc1a3/Slc6a1/Slc6a11	5	astrocytes	Molecular Function
GO:0008514	organic anion transmembrane transporter activity	4/45	204/22727	0.000704109	0.00755991	0.00475908	Slc4a4/Slc1a3/Slc6a1/Slc6a11	4	astrocytes	Molecular Function
GO:0051082	unfolded protein binding	3/45	96/22727	0.000911299	0.00885262	0.00557285	Hsp90ab1/Hsp90b1/Hspa5	3	astrocytes	Molecular Function
GO:0015291	secondary active transmembrane transporter activity	4/45	232/22727	0.00113544	0.0103951	0.00654385	Slc4a4/Slc1a3/Slc6a1/Slc6a11	4	astrocytes	Molecular Function
GO:0017069	snRNA binding	2/45	38/22727	0.00257551	0.0210162	0.01323	Snrnp70/Hnrnpu	2	astrocytes	Molecular Function
GO:0005342	organic acid transmembrane transporter activity	3/45	147/22727	0.00308368	0.0224668	0.0141432	Slc1a3/Slc6a1/Slc6a11	3	astrocytes	Molecular Function
GO:0046943	carboxylic acid transmembrane transporter activity	3/45	147/22727	0.00308368	0.0224668	0.0141432	Slc1a3/Slc6a1/Slc6a11	3	astrocytes	Molecular Function
GO:0008028	monocarboxylic acid transmembrane transporter activity	2/45	50/22727	0.0044208	0.031098	0.0195767	Slc6a1/Slc6a11	2	astrocytes	Molecular Function
GO:0050840	extracellular matrix binding	2/45	59/22727	0.00610539	0.0389219	0.0245019	Sparcl1/Ncl	2	astrocytes	Molecular Function
GO:0042165	neurotransmitter binding	2/45	61/22727	0.00651368	0.0402664	0.0253483	Slc6a1/Slc6a11	2	astrocytes	Molecular Function
GO:0035254	glutamate receptor binding	2/45	68/22727	0.00803751	0.0481853	0.0303334	Cacng4/Calm1	2	astrocytes	Molecular Function
GO:0005518	collagen binding	2/45	69/22727	0.00826709	0.0481853	0.0303334	Sparcl1/Cspg4	2	astrocytes	Molecular Function
GO:0020005	symbiont-containing vacuole membrane	4/51	12/23407	9.76619e-09	9.96151e-07	6.57933e-07	Gbp7/Gbp3/Iigp1/Gbp2	4	endothelial_cells	Cellular Component
GO:0042612	MHC class I protein complex	4/51	12/23407	9.76619e-09	9.96151e-07	6.57933e-07	B2m/H2-D1/H2-K1/H2-T23	4	endothelial_cells	Cellular Component
GO:0020003	symbiont-containing vacuole	4/51	14/23407	1.9686e-08	1.33865e-06	8.84144e-07	Gbp7/Gbp3/Iigp1/Gbp2	4	endothelial_cells	Cellular Component
GO:0065010	extracellular membrane-bounded organelle	4/51	16/23407	3.56779e-08	1.58375e-06	1.04602e-06	Gbp7/Gbp3/Iigp1/Gbp2	4	endothelial_cells	Cellular Component
GO:0030430	host cell cytoplasm	4/51	17/23407	4.65807e-08	1.58375e-06	1.04602e-06	Gbp7/Gbp3/Iigp1/Gbp2	4	endothelial_cells	Cellular Component
GO:0033655	host cell cytoplasm part	4/51	17/23407	4.65807e-08	1.58375e-06	1.04602e-06	Gbp7/Gbp3/Iigp1/Gbp2	4	endothelial_cells	Cellular Component
GO:0033646	host intracellular part	4/51	20/23407	9.4369e-08	2.40641e-06	1.58937e-06	Gbp7/Gbp3/Iigp1/Gbp2	4	endothelial_cells	Cellular Component
GO:0043656	intracellular region of host	4/51	20/23407	9.4369e-08	2.40641e-06	1.58937e-06	Gbp7/Gbp3/Iigp1/Gbp2	4	endothelial_cells	Cellular Component
GO:0033643	host cell part	4/51	22/23407	1.42021e-07	3.18323e-06	2.10244e-06	Gbp7/Gbp3/Iigp1/Gbp2	4	endothelial_cells	Cellular Component
GO:0043230	extracellular organelle	6/51	113/23407	1.6707e-07	3.18323e-06	2.10244e-06	Gbp7/Gbp3/Iigp1/Gbp2/Hspa8/Ahnak	6	endothelial_cells	Cellular Component
GO:0042611	MHC protein complex	4/51	23/23407	1.71645e-07	3.18323e-06	2.10244e-06	B2m/H2-D1/H2-K1/H2-T23	4	endothelial_cells	Cellular Component
GO:0018995	host	4/51	24/23407	2.05643e-07	3.22701e-06	2.13136e-06	Gbp7/Gbp3/Iigp1/Gbp2	4	endothelial_cells	Cellular Component
GO:0043657	host cell	4/51	24/23407	2.05643e-07	3.22701e-06	2.13136e-06	Gbp7/Gbp3/Iigp1/Gbp2	4	endothelial_cells	Cellular Component
GO:0044215	other organism	4/51	30/23407	5.25275e-07	6.69726e-06	4.42337e-06	Gbp7/Gbp3/Iigp1/Gbp2	4	endothelial_cells	Cellular Component
GO:0044216	other organism cell	4/51	30/23407	5.25275e-07	6.69726e-06	4.42337e-06	Gbp7/Gbp3/Iigp1/Gbp2	4	endothelial_cells	Cellular Component
GO:0044217	other organism part	4/51	30/23407	5.25275e-07	6.69726e-06	4.42337e-06	Gbp7/Gbp3/Iigp1/Gbp2	4	endothelial_cells	Cellular Component
GO:0042824	MHC class I peptide loading complex	3/51	14/23407	3.48742e-06	4.18491e-05	2.76403e-05	B2m/H2-D1/H2-K1	3	endothelial_cells	Cellular Component
GO:0015629	actin cytoskeleton	7/51	488/23407	8.58884e-05	0.000973402	0.000642907	Gbp2/Flt1/Cd2ap/Ahnak/Dhx9/Dst/Myh10	7	endothelial_cells	Cellular Component
GO:1990124	messenger ribonucleoprotein complex	2/51	13/23407	0.000357515	0.00383858	0.00253529	Hspa8/Pabpc1	2	endothelial_cells	Cellular Component
GO:0044291	cell-cell contact zone	3/51	83/23407	0.000791853	0.0080769	0.00533459	Atp1a2/Ahnak/Dst	3	endothelial_cells	Cellular Component
GO:0005797	Golgi medial cisterna	2/51	23/23407	0.00114358	0.0110531	0.00730031	H2-D1/H2-K1	2	endothelial_cells	Cellular Component
GO:0070971	endoplasmic reticulum exit site	2/51	27/23407	0.00157774	0.0139939	0.00924261	H2-D1/H2-K1	2	endothelial_cells	Cellular Component
GO:0030176	integral component of endoplasmic reticulum membrane	3/51	141/23407	0.00360707	0.0306601	0.0202502	B2m/H2-D1/H2-K1	3	endothelial_cells	Cellular Component
GO:0031227	intrinsic component of endoplasmic reticulum membrane	3/51	149/23407	0.00420982	0.0343521	0.0226887	B2m/H2-D1/H2-K1	3	endothelial_cells	Cellular Component
GO:0042383	sarcolemma	3/51	163/23407	0.00540469	0.042406	0.0280081	Atp1a2/Ahnak/Dst	3	endothelial_cells	Cellular Component
GO:0000790	nuclear chromatin	7/57	404/23407	5.44638e-05	0.00321337	0.00229321	Nipbl/Atrx/Klf4/Jun/Junb/Zeb2/H3f3b	7	microglial_cells	Cellular Component
GO:0000781	chromosome, telomeric region	3/57	110/23407	0.00245702	0.0483214	0.0344845	Atrx/H3f3b/Hnrnpa2b1	3	microglial_cells	Cellular Component
GO:0044445	cytosolic part	8/47	300/23407	1.35163e-07	2.54107e-05	1.56505e-05	Hnrnpa2b1/Rps9/Rpl4/Gm10269/Rpl23/Rps5/Hnrnpab/Rps26	8	neuroblasts	Cellular Component
GO:0044391	ribosomal subunit	7/47	230/23407	3.63446e-07	3.13636e-05	1.93169e-05	mt-Rnr2/Rps9/Rpl4/Gm10269/Rpl23/Rps5/Rps26	7	neuroblasts	Cellular Component
GO:0022626	cytosolic ribosome	6/47	148/23407	5.00483e-07	3.13636e-05	1.93169e-05	Rps9/Rpl4/Gm10269/Rpl23/Rps5/Rps26	6	neuroblasts	Cellular Component
GO:0005840	ribosome	7/47	265/23407	9.40962e-07	4.42252e-05	2.72384e-05	mt-Rnr2/Rps9/Rpl4/Gm10269/Rpl23/Rps5/Rps26	7	neuroblasts	Cellular Component
GO:0071013	catalytic step 2 spliceosome	4/47	82/23407	2.22472e-05	0.000597496	0.000367999	Hnrnpu/Hnrnpa2b1/Pabpc1/Hnrnpm	4	neuroblasts	Cellular Component
GO:0016363	nuclear matrix	4/47	88/23407	2.94004e-05	0.000690911	0.000425533	Hnrnpu/Hnrnpa2b1/Anp32a/Hnrnpm	4	neuroblasts	Cellular Component
GO:0034399	nuclear periphery	4/47	119/23407	9.56658e-05	0.00179852	0.00110771	Hnrnpu/Hnrnpa2b1/Anp32a/Hnrnpm	4	neuroblasts	Cellular Component
GO:0022627	cytosolic small ribosomal subunit	3/47	54/23407	0.000175147	0.00287046	0.00176792	Rps9/Rps5/Rps26	3	neuroblasts	Cellular Component
GO:0005874	microtubule	6/47	419/23407	0.000183221	0.00287046	0.00176792	Hnrnpu/Tuba1a/Tubb5/Ccdc50/Pafah1b1/Stmn1	6	neuroblasts	Cellular Component
GO:0015934	large ribosomal subunit	4/47	150/23407	0.000233242	0.00337304	0.00207746	mt-Rnr2/Rpl4/Gm10269/Rpl23	4	neuroblasts	Cellular Component
GO:0015935	small ribosomal subunit	3/47	85/23407	0.000667709	0.00896637	0.0055224	Rps9/Rps5/Rps26	3	neuroblasts	Cellular Component
GO:0022625	cytosolic large ribosomal subunit	3/47	89/23407	0.000763421	0.0089702	0.00552476	Rpl4/Gm10269/Rpl23	3	neuroblasts	Cellular Component
GO:0000803	sex chromosome	2/47	39/23407	0.00278894	0.0280685	0.0172875	Hnrnpu/H3f3a	2	neuroblasts	Cellular Component
GO:0099522	region of cytosol	2/47	40/23407	0.00293198	0.0280685	0.0172875	Hnrnpa2b1/Hnrnpab	2	neuroblasts	Cellular Component
GO:0098687	chromosomal region	4/47	298/23407	0.00298602	0.0280685	0.0172875	Hnrnpu/Hnrnpa2b1/Pafah1b1/H3f3a	4	neuroblasts	Cellular Component
GO:0005876	spindle microtubule	2/47	53/23407	0.00509466	0.0435362	0.026814	Hnrnpu/Pafah1b1	2	neuroblasts	Cellular Component
GO:0032153	cell division site	2/47	56/23407	0.00567188	0.0463615	0.0285541	Rnd3/Lima1	2	neuroblasts	Cellular Component
GO:0150034	distal axon	4/47	369/23407	0.00635515	0.049782	0.0306608	Actb/Hsp90ab1/Pafah1b1/Pfn2	4	neuroblasts	Cellular Component
GO:0016607	nuclear speck	6/48	317/23407	4.47421e-05	0.00538808	0.00374642	Son/Pnisr/Luc7l3/Rbm39/Snrnp70/Hnrnpu	6	astrocytes	Cellular Component
GO:0005790	smooth endoplasmic reticulum	3/48	36/23407	5.51001e-05	0.00538808	0.00374642	Ttyh1/Hsp90b1/Hspa5	3	astrocytes	Cellular Component
GO:0030496	midbody	4/48	139/23407	0.00018919	0.00876418	0.00609388	Syne1/Hsp90b1/Hnrnpu/Hspa5	4	astrocytes	Cellular Component
GO:0099055	integral component of postsynaptic membrane	4/48	169/23407	0.000398328	0.0108544	0.00754726	Cacng4/Slc6a1/Cspg5/Slc6a11	4	astrocytes	Cellular Component
GO:0098936	intrinsic component of postsynaptic membrane	4/48	178/23407	0.000484518	0.0117361	0.0081603	Cacng4/Slc6a1/Cspg5/Slc6a11	4	astrocytes	Cellular Component
GO:0005685	U1 snRNP	2/48	20/23407	0.000764156	0.0141407	0.00983224	Luc7l3/Snrnp70	2	astrocytes	Cellular Component
GO:0045211	postsynaptic membrane	5/48	368/23407	0.000918901	0.0154093	0.0107143	Cacng4/Syne1/Slc6a1/Cspg5/Slc6a11	5	astrocytes	Cellular Component
GO:0099699	integral component of synaptic membrane	4/48	226/23407	0.00118037	0.0180141	0.0125255	Cacng4/Slc6a1/Cspg5/Slc6a11	4	astrocytes	Cellular Component
GO:0098982	GABA-ergic synapse	3/48	103/23407	0.0012395	0.0180141	0.0125255	Slc6a1/Cspg5/Slc6a11	3	astrocytes	Cellular Component
GO:0099240	intrinsic component of synaptic membrane	4/48	244/23407	0.0015643	0.0213136	0.0148197	Cacng4/Slc6a1/Cspg5/Slc6a11	4	astrocytes	Cellular Component
GO:0008180	COP9 signalosome	2/48	34/23407	0.00221536	0.0284088	0.0197531	Hsp90ab1/Hspa5	2	astrocytes	Cellular Component
GO:1902495	transmembrane transporter complex	4/48	309/23407	0.00367055	0.0444545	0.0309099	Ttyh1/Cacng4/Atp1a2/Calm1	4	astrocytes	Cellular Component
GO:1990351	transporter complex	4/48	316/23407	0.00397469	0.0456043	0.0317094	Ttyh1/Cacng4/Atp1a2/Calm1	4	astrocytes	Cellular Component
mmu04612	Antigen processing and presentation	5/30	90/8894	1.10725e-05	0.00140621	0.00108394	12010/14964/14972/15040/15481	5	endothelial_cells	KEGG
mmu05170	Human immunodeficiency virus 1 infection	6/30	240/8894	0.000124993	0.00793706	0.00611808	12010/14964/14972/15040/12313/14281	6	endothelial_cells	KEGG
mmu05330	Allograft rejection	3/30	63/8894	0.00119989	0.0229717	0.0177071	14964/14972/15040	3	endothelial_cells	KEGG
mmu05332	Graft-versus-host disease	3/30	63/8894	0.00119989	0.0229717	0.0177071	14964/14972/15040	3	endothelial_cells	KEGG
mmu05163	Human cytomegalovirus infection	5/30	256/8894	0.00150101	0.0229717	0.0177071	12010/14964/14972/15040/12313	5	endothelial_cells	KEGG
mmu04940	Type I diabetes mellitus	3/30	70/8894	0.00162792	0.0229717	0.0177071	14964/14972/15040	3	endothelial_cells	KEGG
mmu05320	Autoimmune thyroid disease	3/30	79/8894	0.00230419	0.0292632	0.0225568	14964/14972/15040	3	endothelial_cells	KEGG
mmu05416	Viral myocarditis	3/30	88/8894	0.00313287	0.0337602	0.0260232	14964/14972/15040	3	endothelial_cells	KEGG
mmu04218	Cellular senescence	4/30	184/8894	0.00318994	0.0337602	0.0260232	14964/14972/15040/12313	4	endothelial_cells	KEGG
mmu05142	Chagas disease	7/40	103/8894	3.09941e-07	4.92806e-05	3.32778e-05	12260/12262/21812/16476/18035/14281/16176	7	microglial_cells	KEGG
mmu05133	Pertussis	6/40	77/8894	1.04997e-06	7.22159e-05	4.87654e-05	12260/12262/16476/14281/16175/16176	6	microglial_cells	KEGG
mmu04380	Osteoclast differentiation	7/40	128/8894	1.36256e-06	7.22159e-05	4.87654e-05	21812/16476/18035/14281/16175/16477/16176	7	microglial_cells	KEGG
mmu04668	TNF signaling pathway	6/40	113/8894	9.93839e-06	0.000316041	0.000213414	16476/18035/14281/16477/16176/15894	6	microglial_cells	KEGG
mmu05140	Leishmaniasis	5/40	70/8894	1.38845e-05	0.000367939	0.000248459	16476/18035/14281/16175/16176	5	microglial_cells	KEGG
mmu05135	Yersinia infection	6/40	134/8894	2.63477e-05	0.000569544	0.000384598	19878/16476/18035/14281/11461/16176	6	microglial_cells	KEGG
mmu04210	Apoptosis	6/40	136/8894	2.86563e-05	0.000569544	0.000384598	13033/16476/18035/14281/11461/17210	6	microglial_cells	KEGG
mmu05323	Rheumatoid arthritis	5/40	87/8894	4.00853e-05	0.000708174	0.000478211	16476/14281/16175/16176/15894	5	microglial_cells	KEGG
mmu04620	Toll-like receptor signaling pathway	5/40	100/8894	7.82606e-05	0.00108738	0.00073428	20303/16476/18035/14281/16176	5	microglial_cells	KEGG
mmu04933	AGE-RAGE signaling pathway in diabetic complications	5/40	101/8894	8.20666e-05	0.00108738	0.00073428	21812/16476/16175/16176/15894	5	microglial_cells	KEGG
mmu04659	Th17 cell differentiation	5/40	104/8894	9.43459e-05	0.0011317	0.000764205	21812/16476/18035/14281/16176	5	microglial_cells	KEGG
mmu05162	Measles	5/40	146/8894	0.000461014	0.00431183	0.00291167	16476/18035/14281/16175/16176	5	microglial_cells	KEGG
mmu05164	Influenza A	5/40	173/8894	0.000996332	0.00833772	0.00563024	18035/16175/11461/16176/15894	5	microglial_cells	KEGG
mmu04064	NF-kappa B signaling pathway	4/40	105/8894	0.0012091	0.00961237	0.00649098	20303/18035/16176/15894	4	microglial_cells	KEGG
mmu04010	MAPK signaling pathway	6/40	294/8894	0.00184456	0.0139659	0.00943082	21812/16476/14281/16175/16176/15370	6	microglial_cells	KEGG
mmu04926	Relaxin signaling pathway	4/40	129/8894	0.00257719	0.0183376	0.0123829	21812/16476/18035/14281	4	microglial_cells	KEGG
mmu05321	Inflammatory bowel disease	3/40	62/8894	0.0026526	0.0183376	0.0123829	16476/16175/16176	3	microglial_cells	KEGG
mmu04623	Cytosolic DNA-sensing pathway	3/40	63/8894	0.0027766	0.018395	0.0124216	20303/18035/16176	3	microglial_cells	KEGG
mmu04932	Non-alcoholic fatty liver disease	4/40	151/8894	0.00453841	0.0277541	0.0187416	16476/14281/16175/16176	4	microglial_cells	KEGG
mmu04921	Oxytocin signaling pathway	4/40	153/8894	0.00475548	0.0280045	0.0189107	19878/16476/14281/11461	4	microglial_cells	KEGG
mmu04662	B cell receptor signaling pathway	3/40	81/8894	0.00564195	0.0320382	0.0216345	16476/18035/14281	3	microglial_cells	KEGG
mmu05161	Hepatitis B	4/40	163/8894	0.00594651	0.0326033	0.0220161	21812/16476/18035/14281	4	microglial_cells	KEGG
mmu05020	Prion disease	5/40	268/8894	0.00664542	0.0342142	0.0231039	12260/12262/14828/16175/16176	5	microglial_cells	KEGG
mmu04658	Th1 and Th2 cell differentiation	3/40	88/8894	0.00710105	0.0342142	0.0231039	16476/18035/14281	3	microglial_cells	KEGG
mmu05210	Colorectal cancer	3/40	88/8894	0.00710105	0.0342142	0.0231039	21812/16476/14281	3	microglial_cells	KEGG
mmu05235	PD-L1 expression and PD-1 checkpoint pathway in cancer	3/40	88/8894	0.00710105	0.0342142	0.0231039	16476/18035/14281	3	microglial_cells	KEGG
mmu04060	Cytokine-cytokine receptor interaction	5/40	292/8894	0.00946152	0.0442465	0.0298785	13051/20303/21812/16175/16176	5	microglial_cells	KEGG
mmu04062	Chemokine signaling pathway	4/40	192/8894	0.0104878	0.0476445	0.032173	13051/20303/19878/18035	4	microglial_cells	KEGG
mmu04660	T cell receptor signaling pathway	3/40	103/8894	0.0109259	0.0482563	0.0325862	16476/18035/14281	3	microglial_cells	KEGG
mmu03010	Ribosome	6/20	179/8894	1.87396e-06	0.000106815	9.27115e-05	17725/76846/67891/65019/20103/27370	6	neuroblasts	KEGG
mmu05014	Amyotrophic lateral sclerosis	5/20	369/8894	0.00110689	0.0157731	0.0136904	11461/22142/53379/22154/18645	5	neuroblasts	KEGG
mmu04918	Thyroid hormone synthesis	4/24	74/8894	4.13641e-05	0.00521187	0.00409286	98660/22139/22027/14828	4	astrocytes	KEGG
mmu04721	Synaptic vesicle cycle	3/24	77/8894	0.00110793	0.0348999	0.0274068	20512/232333/243616	3	astrocytes	KEGG
mmu04964	Proximal tubule bicarbonate reclamation	2/24	22/8894	0.00155985	0.0376954	0.0296021	98660/54403	2	astrocytes	KEGG
