# Supplementary material for: Single-Cell Transcriptional Profiling and Gene Regulatory Network Modeling in Tg2576 Mice Reveal Gender-Dependent Molecular Features Preceding Alzheimer-Like Pathologies
Source: Mol Neurobiol. 2022 Aug 18;61(2):541–66. doi: 10.1007/s12035-022-02985-2 (PMC10861719; doi:10.1007/s12035-022-02985-2)
Supplement: Supplementary file 5 — Supplementary file5 (XLSX 12 KB) [file 12035_2022_2985_MOESM5_ESM.xlsx]

## Sheet: Sheet1
Supplementary Table: Comparison of gender-neutral and gender-specific differentially expressed genes (DEGs) in the current study and corresponding orthologs in the study by Grubman et al. In both of the studies, differential expression analysis was performed using the Poisson generalized linear model approach as described in the Materials and Methods. Genes are deemed to be significant for an adj…
DEGs Type	Gene	Current Study						Grubman et al						Compatible
		Cell Type	Gender	logFC_M	adjp_M	logFC_F	adjp_F	logFC_M	adjp_M	logFC_F	adjp_F	Cell Type	Gender
Gender-Neutral	NRXN1	Astrocytes	Neutral	-0.43	5.07e-15	-0.5	0.0049	-0.47	1.18e-28	-0.66	3.99e-31	Astrocytes	Neutral	yes
	SLC1A2	Astrocytes	Neutral	-0.38	1.76e-31	-0.45	3.14e-11	-0.33	1.09e-15	-0.42	3.97e-13	Astrocytes	Neutral	yes
Gender-Specific	HSP90AB1	Oligodendrocytes	Male	-0.41	4.23e-07	0.026	0.0018	0.42	1.64e-164	0.014	1	Oligodendrocytes	Male	no
	MBP	Oligodendrocytes	Male	-0.34	1.77e-11	0.035	1	-0.17	6.14e-34	0.017	1	Oligodendrocytes	Male	yes
